# Supplementary material for: A novel strategy to generate immunocytokines with activity-on-demand using small molecule inhibitors
Source: EMBO Mol Med. 2024 Mar 6;16(4):18. doi: 10.1038/s44321-024-00034-0 (PMC11018789; doi:10.1038/s44321-024-00034-0)
Supplement: Supplementary file 2 — Source Data Fig. 1 [file 44321_2024_34_MOESM2_ESM.zip]

Archive with 17 entries (12 files):
- Figure 1/
- Figure 1/.DS_Store
- __MACOSX/Figure 1/._.DS_Store
- Figure 1/1B/
- Figure 1/1E/
- Figure 1/1D/
- Figure 1/1C/
- Figure 1/1B/SDS-PAGE L19-mIL12.tiff
- __MACOSX/Figure 1/1B/._SDS-PAGE L19-mIL12.tiff
- Figure 1/1B/.DS_Store
- __MACOSX/Figure 1/1B/._.DS_Store
- Figure 1/1E/Ruxolitinib MS.xlsx
- __MACOSX/Figure 1/1E/._Ruxolitinib MS.xlsx
- Figure 1/1D/In vitro NK92 cells assay.xlsx
- __MACOSX/Figure 1/1D/._In vitro NK92 cells assay.xlsx
- Figure 1/1C/Size Exclusion Chromatography - L19-mIL12.xlsx
- __MACOSX/Figure 1/1C/._Size Exclusion Chromatography - L19-mIL12.xlsx
