# Supplementary material for: A novel strategy to generate immunocytokines with activity-on-demand using small molecule inhibitors
Source: EMBO Mol Med. 2024 Mar 6;16(4):18. doi: 10.1038/s44321-024-00034-0 (PMC11018789; doi:10.1038/s44321-024-00034-0)
Supplement: Supplementary file 2 — Source Data Fig. 1 [file 44321_2024_34_MOESM2_ESM.zip › Figure 1/1E/Ruxolitinib MS.xlsx]

## Sheet: Sheet1
		Data expressed as pmol/gram			Data expressed as pmol/gram			Data expressed as pmol/gram			Data expressed as pmol/gram
	Time after injection	Plasma			Tumor			Liver			Spleen
	0	0.3	0.07	0.19	0.59	0.07	0	26.5	6.87	19.57	14.07	0.57	0.34
	10min	43451	45581.7	58477.6	30332.9	19064.8	31807.5	68160.5	57229	83911	30548.5	2268.83	31287.8
	30min	31029.7	34143.3	28395.8	16690.3	20616.1	18163	41401.3	47233.3	39691.2	39659.3	24325.2	17862.5
	1h	21749.4	25156.4	22237.8	12801.2	34769.1	13530.7	37189.5	61113.4	29417.4	13237.4	16368.4	15171.3
	3h	2142.07	2484.79	4057.51	1668.5	1395.36	4050.14	4490.91	3852.23	5766.94	1845.8	1358.39	6426.62
	6h	479.74	243.87	460.79	290.92	252.57	290.97	1781.88	1452.12	1553.88	455.66	321.86	873.12
	24h	0	0.13	0.24	3.81	0.12	7.24	1.14	10.23	1.23	5.13	150.84	6.19
	48h	0.21	0.15	0.42	118.83	281.97	61.68	180.76	73.89	234.85	1.19	4.88	4.25
