# Supplementary material for: A novel strategy to generate immunocytokines with activity-on-demand using small molecule inhibitors
Source: EMBO Mol Med. 2024 Mar 6;16(4):18. doi: 10.1038/s44321-024-00034-0 (PMC11018789; doi:10.1038/s44321-024-00034-0)
Supplement: Supplementary file 2 — Source Data Fig. 1 [file 44321_2024_34_MOESM2_ESM.zip › Figure 1/1D/In vitro NK92 cells assay.xlsx]

## Sheet: Sheet1
		IFN𝛾 levels are expressed in pg/mL			IFN𝛾 levels are expressed in pg/mL			IFN𝛾 levels are expressed in pg/mL			IFN𝛾 levels are expressed in pg/mL			IFN𝛾 levels are expressed in pg/mL
	Inhibitor concentration (M)	Ruxolitinib			Baricitinib			Tofacitinib			Ritlecitinib			Dexamethasone
	0	8303.59	8778.51	8695.85	7926.73	8057.02	8027.6	7392.97	7279.49	7667.55	7206.64	7011.91	6933.45	8029	7786.63	8243.35
	1e-09	7523.26	7883.3	7558.28	7717.99	7740.4	8085.04	7324.32	7307.51	7694.17	7079.15	6890.03	7321.52	7458.81	7475.62	7737.6
	3e-09	7384.56	7555.48	8672.04	7754.41	7897.31	7957.55	7615.72	7827.26	7538.67	7137.99	6901.23	7102.97	7287.9	7315.91	7230.46
	1e-08	6670.08	6805.97	6905.44	7255.67	7392.97	7266.88	7573.69	7366.35	7855.28	7356.54	7101.57	7226.25	7982.77	7639.53	7825.86
	3e-08	4705.94	5348.98	5099.61	6563.6	6919.45	6908.24	7157.61	7666.15	7825.86	7160.41	7060.94	7364.95	7831.47	7723.59	7391.57
	1e-07	1594.42	2133.79	2222.05	6614.04	6332.45	6286.21	7273.89	7719.39	7722.19	7067.95	6810.17	7265.48	7573.69	7343.93	7668.95
	3e-07	0	0	0	5032.36	5277.53	5075.79	6720.51	7296.3	7272.49	6798.96	6558	6940.46	7715.19	7696.97	7419.59
	1e-06	0	0	0	1686.89	1703.7	1845.19	5801.49	6403.89	6458.53	6085.88	7126.79	6427.71	6441.72	6762.54	6084.48
	3e-06	0	0	0	0	0	89.8011	4144.16	4649.9	4823.62	5938.78	5477.86	5781.87	6720.51	7343.93	7272.49
	1e-05	0	0	0	0	0	113.617	435.836	851.919	613.757	5341.97	5203.28	5231.3	7296.3	7982.77	6762.54
	3e-05	0	0	0	0	0	0	0	0	0	4790	4530.82	4661.11	7391.57	7458.53	7307.51
