# Supplementary material for: A novel strategy to generate immunocytokines with activity-on-demand using small molecule inhibitors
Source: EMBO Mol Med. 2024 Mar 6;16(4):18. doi: 10.1038/s44321-024-00034-0 (PMC11018789; doi:10.1038/s44321-024-00034-0)
Supplement: Supplementary file 2 — Source Data Fig. 1 [file 44321_2024_34_MOESM2_ESM.zip › Figure 1/1C/Size Exclusion Chromatography - L19-mIL12.xlsx]

## Sheet: Size Exclusion Chromatography
L19mIL12 OD 0.172 - S200Increase 10 300 Standard A1 UVequilibration 001 001
Chrom.1		Chrom.1		Chrom.1		Chrom.1		Chrom.1		Chrom.1
UV		Cond		Conc B		Injection		Run Log		UV_CUT_TEMP@100,BASEM
ml	mAU	ml	mS/cm	ml	%	ml	Injection	ml	Logbook	ml	mAU
-0.017485	0	-0.017485	19.4306	-0.017485	0	-5.5e-05		-0.017485	Method Settings	0	-0.163551
-0.01624	0.685815	-0.014995	19.4365	-0.005028	0			-0.017397	Equilibration	0.001245	-0.163551
-0.014995	0.687147	-0.012505	19.4366	0.007429	0			-0.009127	Sample Application	0.00249	-0.163551
-0.01375	0.68756	-0.010015	19.4371	0.019886	0			0.486615	Elution	0.003735	-0.163551
-0.012505	0.688277	-0.007525	19.4379	0.032343	0					0.00498	-0.163551
-0.01126	0.689609	-0.005035	19.4387	0.0448	0					0.006225	-0.163551
-0.010015	0.588277	-0.002545	19.4394	0.057257	0					0.00747	-0.163551
-0.00877	0.000207	-5.5e-05	19.4411	0.069714	0					0.008715	-0.163551
-0.007525	0.001154	0.002435	19.4417	0.08217	0					0.00996	-0.163551
-0.00628	0.001783	0.004925	19.442	0.094627	0					0.011205	-0.163551
-0.005035	0.001849	0.007415	19.4426	0.107084	0					0.01245	-0.163551
-0.00379	0.002114	0.009905	19.4431	0.119541	0					0.013695	-0.163551
-0.002545	0.00222	0.012395	19.4437	0.131998	0					0.01494	-0.163551
-0.0013	0.002405	0.014885	19.4442	0.144455	0					0.016185	-0.163551
-5.5e-05	0.00522	0.017375	19.4448	0.156912	0					0.01743	-0.163551
0.00119	0.009439	0.019865	19.4454	0.169369	0					0.018675	-0.163551
0.002435	0.011807	0.022356	19.4459	0.181826	0					0.01992	-0.163551
0.00368	0.013264	0.024846	19.4463	0.194283	0					0.021165	-0.163551
0.004925	0.012388	0.027336	19.4462	0.20674	0					0.02241	-0.163551
0.00617	0.012107	0.029826	19.4454	0.219197	0					0.023655	-0.163551
0.007415	0.011064	0.032316	19.4433	0.231654	0					0.0249	-0.163551
0.00866	0.010092	0.034806	19.4399	0.244111	0					0.026145	-0.163551
0.009905	0.010095	0.037296	19.4352	0.256568	0					0.02739	-0.163551
0.01115	0.009411	0.039786	19.4293	0.269025	0					0.028636	-0.163551
0.012395	0.009085	0.042276	19.4227	0.281482	0					0.029881	-0.163551
0.01364	0.008869	0.044766	19.4156	0.293939	0					0.031126	-0.163551
0.014885	0.009226	0.047256	19.4085	0.306396	0					0.032371	-0.163551
0.01613	0.008529	0.049746	19.4014	0.318853	0					0.033616	-0.163551
0.017375	0.007849	0.052236	19.3946	0.33131	0					0.034861	-0.163551
0.01862	0.006325	0.054726	19.388	0.343767	0					0.036106	-0.163551
0.019865	0.005973	0.057216	19.3819	0.356224	0					0.037351	-0.163551
0.02111	0.005818	0.059706	19.376	0.368681	0					0.038596	-0.163551
0.022356	0.005616	0.062196	19.3705	0.381138	0					0.039841	-0.163551
0.023601	0.005603	0.064686	19.3655	0.393594	0					0.041086	-0.163551
0.024846	0.006111	0.067176	19.3609	0.406051	0					0.042331	-0.163551
0.026091	0.005714	0.069666	19.3567	0.418508	0					0.043576	-0.163551
0.027336	0.005058	0.072156	19.3529	0.430965	0					0.044821	-0.163551
0.028581	0.005467	0.074646	19.3496	0.443422	0					0.046066	-0.163551
0.029826	0.004422	0.077137	19.3466	0.455879	0					0.047311	-0.163551
0.031071	0.003885	0.079627	19.3442	0.468336	0					0.048556	-0.163551
0.032316	0.00284	0.082117	19.3422	0.480793	0					0.049801	-0.163551
0.033561	0.002039	0.084607	19.3407	0.49325	0					0.051046	-0.163551
0.034806	0.001361	0.087097	19.3396	0.505707	0					0.052291	-0.163551
0.036051	0.00105	0.089587	19.3387	0.518164	0					0.053536	-0.163551
0.037296	6.3e-05	0.092077	19.3382	0.530621	0					0.054781	-0.163551
0.038541	-0.001123	0.094567	19.3381	0.543078	0					0.056026	-0.163551
0.039786	-0.001494	0.097057	19.3381	0.555535	0					0.057271	-0.163551
0.041031	-0.002579	0.099547	19.3384	0.567992	0					0.058516	-0.163551
0.042276	-0.004882	0.102037	19.339	0.580449	0					0.059761	-0.163551
0.043521	-0.006925	0.104527	19.3398	0.592906	0					0.061006	-0.163551
0.044766	-0.00826	0.107017	19.3406	0.605363	0					0.062251	-0.163551
0.046011	-0.00902	0.109507	19.3419	0.61782	0					0.063496	-0.163551
0.047256	-0.010313	0.111997	19.3431	0.630277	0					0.064741	-0.163551
0.048501	-0.011288	0.114487	19.3446	0.642734	0					0.065986	-0.163551
0.049746	-0.012522	0.116977	19.3464	0.655191	0					0.067231	-0.163551
0.050991	-0.013941	0.119467	19.3481	0.667648	0					0.068476	-0.163551
0.052236	-0.015499	0.121957	19.35	0.680105	0					0.069721	-0.163551
0.053481	-0.016497	0.124447	19.3519	0.692562	0					0.070966	-0.163551
0.054726	-0.018088	0.126937	19.354	0.705018	0					0.072211	-0.163551
0.055971	-0.020205	0.129427	19.356	0.717475	0					0.073456	-0.163551
0.057216	-0.022515	0.131917	19.3582	0.729932	0					0.074701	-0.163551
0.058461	-0.022748	0.134408	19.3604	0.742389	0					0.075946	-0.163551
0.059706	-0.024893	0.136898	19.3625	0.754846	0					0.077191	-0.163551
0.060951	-0.025975	0.139388	19.3645	0.767303	0					0.078436	-0.163551
0.062196	-0.028182	0.141878	19.3667	0.77976	0					0.079681	-0.163551
0.063441	-0.030934	0.144368	19.3689	0.792217	0					0.080926	-0.163551
0.064686	-0.033532	0.146858	19.371	0.804674	0					0.082171	-0.163551
0.065931	-0.034784	0.149348	19.3731	0.817131	0					0.083416	-0.163551
0.067176	-0.036657	0.151838	19.3751	0.829588	0					0.084662	-0.163551
0.068421	-0.038836	0.154328	19.377	0.842045	0					0.085907	-0.163551
0.069666	-0.039743	0.156818	19.3789	0.854502	0					0.087152	-0.163551
0.070911	-0.041183	0.159308	19.3807	0.866959	0					0.088397	-0.163551
0.072156	-0.042739	0.161798	19.3825	0.879416	0					0.089642	-0.163551
0.073401	-0.043909	0.164288	19.3842	0.891873	0					0.090887	-0.163551
0.074646	-0.044984	0.166778	19.3858	0.90433	0					0.092132	-0.163551
0.075891	-0.046449	0.169268	19.3873	0.916787	0					0.093377	-0.163551
0.077137	-0.048408	0.171758	19.3888	0.929244	0					0.094622	-0.163551
0.078382	-0.049135	0.174248	19.3904	0.941701	0					0.095867	-0.163551
0.079627	-0.050047	0.176738	19.3917	0.954158	0					0.097112	-0.163551
0.080872	-0.051061	0.179228	19.393	0.966615	0					0.098357	-0.163551
0.082117	-0.051714	0.181718	19.3943	0.979072	0					0.099602	-0.163551
0.083362	-0.052681	0.184208	19.3955	0.991529	0					0.100847	-0.163551
0.084607	-0.05471	0.186698	19.3967	1.00399	0					0.102092	-0.163551
0.085852	-0.056256	0.189189	19.3977	1.01644	0					0.103337	-0.163551
0.087097	-0.057674	0.191679	19.3987	1.0289	0					0.104582	-0.163551
0.088342	-0.05852	0.194169	19.3997	1.04136	0					0.105827	-0.163551
0.089587	-0.059009	0.196659	19.4007	1.05381	0					0.107072	-0.163551
0.090832	-0.060786	0.199149	19.4015	1.06627	0					0.108317	-0.163551
0.092077	-0.061651	0.201639	19.4024	1.07873	0					0.109562	-0.163551
0.093322	-0.063008	0.204129	19.4032	1.09118	0					0.110807	-0.163551
0.094567	-0.06412	0.206619	19.404	1.10364	0					0.112052	-0.163551
0.095812	-0.064092	0.209109	19.4047	1.1161	0					0.113297	-0.163551
0.097057	-0.064245	0.211599	19.4055	1.12855	0					0.114542	-0.163551
0.098302	-0.064285	0.214089	19.406	1.14101	0					0.115787	-0.163551
0.099547	-0.063457	0.216579	19.4067	1.15347	0					0.117032	-0.163551
0.100792	-0.062391	0.219069	19.4071	1.16593	0					0.118277	-0.163551
0.102037	-0.061293	0.221559	19.4077	1.17838	0					0.119522	-0.163551
0.103282	-0.060084	0.224049	19.4081	1.19084	0					0.120767	-0.163551
0.104527	-0.057721	0.226539	19.4085	1.2033	0					0.122012	-0.163551
0.105772	-0.055111	0.229029	19.4088	1.21575	0					0.123257	-0.163551
0.107017	-0.052911	0.231519	19.4091	1.22821	0					0.124502	-0.163551
0.108262	-0.050829	0.234009	19.4093	1.24067	0					0.125747	-0.163551
0.109507	-0.047705	0.236499	19.4095	1.25313	0					0.126992	-0.163551
0.110752	-0.043291	0.238989	19.4097	1.26558	0					0.128237	-0.163551
0.111997	-0.038283	0.241479	19.4099	1.27804	0					0.129482	-0.163551
0.113242	-0.031607	0.24397	19.4102	1.2905	0					0.130727	-0.163551
0.114487	-0.023099	0.24646	19.4104	1.30295	0					0.131972	-0.163551
0.115732	-0.01313	0.24895	19.4105	1.31541	0					0.133217	-0.163551
0.116977	-0.002193	0.25144	19.4106	1.32787	0					0.134462	-0.163551
0.118222	0.010464	0.25393	19.4107	1.34032	0					0.135707	-0.163551
0.119467	0.023045	0.25642	19.4109	1.35278	0					0.136952	-0.163551
0.120712	0.034879	0.25891	19.411	1.36524	0					0.138197	-0.163551
0.121957	0.048147	0.2614	19.4111	1.37769	0					0.139443	-0.163551
0.123202	0.061477	0.26389	19.4113	1.39015	0					0.140688	-0.163551
0.124447	0.076537	0.26638	19.4114	1.40261	0					0.141933	-0.163551
0.125692	0.092572	0.26887	19.4114	1.41507	0					0.143178	-0.163551
0.126937	0.108991	0.27136	19.4114	1.42752	0					0.144423	-0.163551
0.128182	0.124829	0.27385	19.4116	1.43998	0					0.145668	-0.163551
0.129427	0.141464	0.27634	19.4116	1.45244	0					0.146913	-0.163551
0.130672	0.160473	0.27883	19.4115	1.46489	0					0.148158	-0.163551
0.131917	0.180358	0.28132	19.4116	1.47735	0					0.149403	-0.163551
0.133163	0.201335	0.28381	19.4117	1.48981	0					0.150648	-0.163551
0.134408	0.223284	0.2863	19.4117	1.50226	0					0.151893	-0.163551
0.135653	0.245997	0.28879	19.4118	1.51472	0					0.153138	-0.163551
0.136898	0.269675	0.29128	19.4118	1.52718	0					0.154383	-0.163551
0.138143	0.293618	0.29377	19.4119	1.53964	0					0.155628	-0.163551
0.139388	0.318204	0.29626	19.4119	1.55209	0					0.156873	-0.163551
0.140633	0.342148	0.29875	19.4118	1.56455	0					0.158118	-0.163551
0.141878	0.366042	0.301241	19.4118	1.57701	0					0.159363	-0.163551
0.143123	0.39098	0.303731	19.4119	1.58946	0					0.160608	-0.163551
0.144368	0.41617	0.306221	19.4121	1.60192	0					0.161853	-0.163551
0.145613	0.441416	0.308711	19.4122	1.61438	0					0.163098	-0.163551
0.146858	0.467276	0.311201	19.4122	1.62683	0					0.164343	-0.163551
0.148103	0.493349	0.313691	19.4122	1.63929	0					0.165588	-0.163551
0.149348	0.51849	0.316181	19.4122	1.65175	0					0.166833	-0.163551
0.150593	0.542384	0.318671	19.4121	1.6642	0					0.168078	-0.163551
0.151838	0.566954	0.321161	19.4122	1.67666	0					0.169323	-0.163551
0.153083	0.592081	0.323651	19.4123	1.68912	0					0.170568	-0.163551
0.154328	0.61638	0.326141	19.4123	1.70158	0					0.171813	-0.163551
0.155573	0.640935	0.328631	19.4122	1.71403	0					0.173058	-0.163551
0.156818	0.665448	0.331121	19.4122	1.72649	0					0.174303	-0.163551
0.158063	0.688691	0.333611	19.4122	1.73895	0					0.175548	-0.163551
0.159308	0.711224	0.336101	19.4122	1.7514	0					0.176793	-0.163551
0.160553	0.733738	0.338591	19.4123	1.76386	0					0.178038	-0.163551
0.161798	0.756268	0.341081	19.4123	1.77632	0					0.179283	-0.163551
0.163043	0.778613	0.343571	19.4124	1.78877	0					0.180528	-0.163551
0.164288	0.800576	0.346061	19.4123	1.80123	0					0.181773	-0.163551
0.165533	0.821549	0.348551	19.4123	1.81369	0					0.183018	-0.163551
0.166778	0.842198	0.351041	19.4123	1.82614	0					0.184263	-0.163551
0.168023	0.863077	0.353531	19.4122	1.8386	0					0.185508	-0.163551
0.169268	0.883294	0.356022	19.412	1.85106	0					0.186753	-0.163551
0.170513	0.90297	0.358512	19.4119	1.86352	0					0.187998	-0.163551
0.171758	0.922045	0.361002	19.4118	1.87597	0					0.189243	-0.163551
0.173003	0.938878	0.363492	19.4117	1.88843	0					0.190488	-0.163551
0.174248	0.954762	0.365982	19.4116	1.90089	0					0.191733	-0.163551
0.175493	0.969596	0.368472	19.4113	1.91334	0					0.192978	-0.163551
0.176738	0.982406	0.370962	19.4111	1.9258	0					0.194223	-0.163551
0.177983	0.993375	0.373452	19.4108	1.93826	0					0.195469	-0.163551
0.179228	1.00303	0.375942	19.4106	1.95071	0					0.196714	-0.163551
0.180473	1.01119	0.378432	19.4105	1.96317	0					0.197959	-0.163551
0.181718	1.01884	0.380922	19.4104	1.97563	0					0.199204	-0.163551
0.182963	1.02613	0.383412	19.4103	1.98809	0					0.200449	-0.163551
0.184208	1.03228	0.385902	19.4103	2.00054	0					0.201694	-0.163551
0.185453	1.0376	0.388392	19.4102	2.013	0					0.202939	-0.163551
0.186698	1.04196	0.390882	19.41	2.02546	0					0.204184	-0.163551
0.187943	1.0451	0.393372	19.4098	2.03791	0					0.205429	-0.163551
0.189189	1.04746	0.395862	19.4096	2.05037	0					0.206674	-0.163551
0.190434	1.0494	0.398352	19.4094	2.06283	0					0.207919	-0.163551
0.191679	1.05098	0.400842	19.4093	2.07528	0					0.209164	-0.163551
0.192924	1.05153	0.403332	19.4092	2.08774	0					0.210409	-0.163551
0.194169	1.05033	0.405822	19.4093	2.1002	0					0.211654	-0.163551
0.195414	1.04766	0.408312	19.4092	2.11266	0					0.212899	-0.163551
0.196659	1.04346	0.410803	19.4092	2.12511	0					0.214144	-0.163551
0.197904	1.03811	0.413293	19.4091	2.13757	0					0.215389	-0.163551
0.199149	1.03185	0.415783	19.409	2.15003	0					0.216634	-0.163551
0.200394	1.02541	0.418273	19.4089	2.16248	0					0.217879	-0.163551
0.201639	1.01864	0.420763	19.4087	2.17494	0					0.219124	-0.163551
0.202884	1.01145	0.423253	19.4085	2.1874	0					0.220369	-0.163551
0.204129	1.00464	0.425743	19.4084	2.19985	0					0.221614	-0.163551
0.205374	0.996957	0.428233	19.4083	2.21231	0					0.222859	-0.163551
0.206619	0.987997	0.430723	19.4083	2.22477	0					0.224104	-0.163551
0.207864	0.978296	0.433213	19.4084	2.23723	0					0.225349	-0.163551
0.209109	0.968586	0.435703	19.4085	2.24968	0					0.226594	-0.163551
0.210354	0.958485	0.438193	19.4086	2.26214	0					0.227839	-0.163551
0.211599	0.948914	0.440683	19.4087	2.2746	0					0.229084	-0.163551
0.212844	0.940007	0.443173	19.4088	2.28705	0					0.230329	-0.163551
0.214089	0.930432	0.445663	19.4087	2.29951	0					0.231574	-0.163551
0.215334	0.919693	0.448153	19.4086	2.31197	0					0.232819	-0.163551
0.216579	0.909376	0.450643	19.4086	2.32442	0					0.234064	-0.163551
0.217824	0.899898	0.453133	19.4086	2.33688	0					0.235309	-0.163551
0.219069	0.890679	0.455623	19.4085	2.34934	0					0.236554	-0.163551
0.220314	0.881582	0.458113	19.4085	2.36179	0					0.237799	-0.163551
0.221559	0.871872	0.460603	19.4085	2.37425	0					0.239044	-0.163551
0.222804	0.862464	0.463093	19.4086	2.38671	0					0.240289	-0.163551
0.224049	0.852968	0.465584	19.4085	2.39916	0					0.241534	-0.163551
0.225294	0.842739	0.468074	19.4085	2.41162	0					0.242779	-0.163551
0.226539	0.832471	0.470564	19.4084	2.42408	0					0.244024	-0.163551
0.227784	0.823341	0.473054	19.4083	2.43654	0					0.245269	-0.163551
0.229029	0.814674	0.475544	19.4083	2.44899	0					0.246514	-0.163551
0.230274	0.805141	0.478034	19.4082	2.46145	0					0.247759	-0.163551
0.231519	0.79509	0.480524	19.4082	2.47391	0					0.249004	-0.163551
0.232764	0.785263	0.483014	19.4082	2.48636	0					0.25025	-0.163551
0.234009	0.775966	0.485504	19.4081	2.49882	0					0.251495	-0.163551
0.235254	0.767515	0.487994	19.4161	2.51128	0					0.25274	-0.163551
0.236499	0.759661	0.490484	19.4244	2.52373	0					0.253985	-0.163551
0.237744	0.750653	0.492974	19.4297	2.53619	0					0.25523	-0.163551
0.238989	0.741721	0.495464	19.4335	2.54865	0					0.256475	-0.163551
0.240234	0.733435	0.497954	19.4364	2.5611	0					0.25772	-0.163551
0.241479	0.725233	0.500444	19.4386	2.57356	0					0.258965	-0.163551
0.242724	0.71738	0.502934	19.4404	2.58602	0					0.26021	-0.163551
0.24397	0.70932	0.505424	19.4417	2.59848	0					0.261455	-0.163551
0.245215	0.701328	0.507914	19.4427	2.61093	0					0.2627	-0.163551
0.24646	0.693852	0.510404	19.443	2.62339	0					0.263945	-0.163551
0.247705	0.687181	0.512894	19.4428	2.63585	0					0.26519	-0.163551
0.24895	0.680177	0.515384	19.4421	2.6483	0					0.266435	-0.163551
0.250195	0.673289	0.517874	19.4409	2.66076	0					0.26768	-0.163551
0.25144	0.665951	0.520364	19.4395	2.67322	0					0.268925	-0.163551
0.252685	0.658544	0.522855	19.4378	2.68567	0					0.27017	-0.163551
0.25393	0.650757	0.525345	19.4358	2.69813	0					0.271415	-0.163551
0.255175	0.643917	0.527835	19.4338	2.71059	0					0.27266	-0.163551
0.25642	0.636839	0.530325	19.432	2.72305	0					0.273905	-0.163551
0.257665	0.630463	0.532815	19.4302	2.7355	0					0.27515	-0.163551
0.25891	0.623581	0.535305	19.4285	2.74796	0					0.276395	-0.163551
0.260155	0.617502	0.537795	19.427	2.76042	0					0.27764	-0.163551
0.2614	0.610574	0.540285	19.4255	2.77287	0					0.278885	-0.163551
0.262645	0.60342	0.542775	19.4242	2.78533	0					0.28013	-0.163551
0.26389	0.596078	0.545265	19.423	2.79779	0					0.281375	-0.163551
0.265135	0.589724	0.547755	19.4219	2.81025	0					0.28262	-0.163551
0.26638	0.583075	0.550245	19.4209	2.8227	0					0.283865	-0.163551
0.267625	0.576855	0.552735	19.4199	2.83516	0					0.28511	-0.163551
0.26887	0.571629	0.555225	19.419	2.84762	0					0.286355	-0.163551
0.270115	0.566306	0.557715	19.4182	2.86007	0					0.2876	-0.163551
0.27136	0.560616	0.560205	19.4176	2.87253	0					0.288845	-0.163551
0.272605	0.554797	0.562695	19.417	2.88499	0					0.29009	-0.163551
0.27385	0.549304	0.565185	19.4165	2.89744	0					0.291335	-0.163551
0.275095	0.543497	0.567675	19.4161	2.9099	0					0.29258	-0.163551
0.27634	0.53797	0.570165	19.4159	2.92236	0					0.293825	-0.163551
0.277585	0.533198	0.572655	19.4158	2.93481	0					0.29507	-0.163551
0.27883	0.529052	0.575145	19.4156	2.94727	0					0.296315	-0.163551
0.280075	0.523692	0.577636	19.4155	2.95973	0					0.29756	-0.163551
0.28132	0.518958	0.580126	19.4154	2.97219	0					0.298805	-0.163551
0.282565	0.514095	0.582616	19.4154	2.98464	0					0.30005	-0.163551
0.28381	0.510044	0.585106	19.4154	2.9971	0					0.301295	-0.163551
0.285055	0.505948	0.587596	19.4156	3.00956	0					0.30254	-0.163551
0.2863	0.501273	0.590086	19.4156	3.02201	0					0.303785	-0.163551
0.287545	0.497965	0.592576	19.4157	3.03447	0					0.30503	-0.163551
0.28879	0.495326	0.595066	19.4158	3.04693	0					0.306276	-0.163551
0.290035	0.490848	0.597556	19.4159	3.05938	0					0.307521	-0.163551
0.29128	0.486497	0.600046	19.4159	3.07184	0					0.308766	-0.163551
0.292525	0.482013	0.602536	19.4161	3.0843	0					0.310011	-0.163551
0.29377	0.478509	0.605026	19.4163	3.09675	0					0.311256	-0.163551
0.295015	0.475649	0.607516	19.4165	3.10921	0					0.312501	-0.163551
0.29626	0.471825	0.610006	19.4167	3.12167	0					0.313746	-0.163551
0.297505	0.468242	0.612496	19.4169	3.13413	0					0.314991	-0.163551
0.29875	0.464115	0.614986	19.4171	3.14658	0					0.316236	-0.163551
0.299996	0.460753	0.617476	19.4174	3.15904	0					0.317481	-0.163551
0.301241	0.457914	0.619966	19.4177	3.1715	0					0.318726	-0.163551
0.302486	0.454838	0.622456	19.418	3.18395	0					0.319971	-0.163551
0.303731	0.45105	0.624946	19.4183	3.19641	0					0.321216	-0.163551
0.304976	0.447938	0.627436	19.4186	3.20887	0					0.322461	-0.163551
0.306221	0.444814	0.629926	19.4187	3.22132	0					0.323706	-0.163551
0.307466	0.441166	0.632416	19.4189	3.23378	0					0.324951	-0.163551
0.308711	0.438284	0.634907	19.4191	3.24624	0					0.326196	-0.163551
0.309956	0.43447	0.637397	19.4193	3.25869	0					0.327441	-0.163551
0.311201	0.431047	0.639887	19.4196	3.27115	0					0.328686	-0.163551
0.312446	0.427557	0.642377	19.4198	3.28361	0					0.329931	-0.163551
0.313691	0.425439	0.644867	19.42	3.29607	0					0.331176	-0.163551
0.314936	0.422426	0.647357	19.4201	3.30852	0					0.332421	-0.163551
0.316181	0.420121	0.649847	19.4202	3.32098	0					0.333666	-0.163551
0.317426	0.417177	0.652337	19.4202	3.33344	0					0.334911	-0.163551
0.318671	0.413598	0.654827	19.4204	3.34589	0					0.336156	-0.163551
0.319916	0.410107	0.657317	19.4205	3.35835	0					0.337401	-0.163551
0.321161	0.407781	0.659807	19.4206	3.37081	0					0.338646	-0.163551
0.322406	0.405473	0.662297	19.4207	3.38327	0					0.339891	-0.163551
0.323651	0.404131	0.664787	19.4208	3.39572	0					0.341136	-0.163551
0.324896	0.402845	0.667277	19.4209	3.40818	0					0.342381	-0.163551
0.326141	0.401276	0.669767	19.4208	3.42064	0					0.343626	-0.163551
0.327386	0.398068	0.672257	19.4209	3.43309	0					0.344871	-0.163551
0.328631	0.395155	0.674747	19.421	3.44555	0					0.346116	-0.163551
0.329876	0.393309	0.677237	19.421	3.45801	0					0.347361	-0.163551
0.331121	0.390343	0.679727	19.421	3.47046	0					0.348606	-0.163551
0.332366	0.387692	0.682217	19.4209	3.48292	0					0.349851	-0.163551
0.333611	0.385507	0.684707	19.4209	3.49538	0					0.351096	-0.163551
0.334856	0.383611	0.687198	19.4209	3.50783	0					0.352341	-0.163551
0.336101	0.381018	0.689688	19.4208	3.52029	0					0.353586	-0.163551
0.337346	0.378387	0.692178	19.4208	3.53275	0					0.354831	-0.163551
0.338591	0.37705	0.694668	19.4207	3.54521	0					0.356076	-0.163551
0.339836	0.374225	0.697158	19.4206	3.55766	0					0.357321	-0.163551
0.341081	0.371311	0.699648	19.4206	3.57012	0					0.358566	-0.163551
0.342326	0.369795	0.702138	19.4207	3.58258	0					0.359811	-0.163551
0.343571	0.367492	0.704628	19.4205	3.59503	0					0.361057	-0.163551
0.344816	0.364312	0.707118	19.4205	3.60749	0					0.362302	-0.163551
0.346061	0.361699	0.709608	19.4204	3.61995	0					0.363547	-0.163551
0.347306	0.359015	0.712098	19.4202	3.6324	0					0.364792	-0.163551
0.348551	0.357736	0.714588	19.4202	3.64486	0					0.366037	-0.163551
0.349796	0.355273	0.717078	19.42	3.65732	0					0.367282	-0.163551
0.351041	0.351991	0.719568	19.42	3.66978	0					0.368527	-0.163551
0.352286	0.349612	0.722058	19.42	3.68223	0					0.369772	-0.163551
0.353531	0.347637	0.724548	19.4199	3.69469	0					0.371017	-0.163551
0.354777	0.346139	0.727038	19.4198	3.70715	0					0.372262	-0.163551
0.356022	0.34366	0.729528	19.4197	3.7196	0					0.373507	-0.163551
0.357267	0.340075	0.732018	19.4196	3.73206	0					0.374752	-0.163551
0.358512	0.338472	0.734508	19.4195	3.74452	0					0.375997	-0.163551
0.359757	0.33736	0.736998	19.4194	3.75697	0					0.377242	-0.163551
0.361002	0.33582	0.739488	19.4193	3.76943	0					0.378487	-0.163551
0.362247	0.333264	0.741978	19.4192	3.78189	0					0.379732	-0.163551
0.363492	0.330836	0.744469	19.4192	3.79434	0					0.380977	-0.163551
0.364737	0.329023	0.746959	19.4191	3.8068	0					0.382222	-0.163551
0.365982	0.326947	0.749449	19.419	3.81926	0					0.383467	-0.163551
0.367227	0.324308	0.751939	19.419	3.83172	0					0.384712	-0.163551
0.368472	0.322642	0.754429	19.4189	3.84417	0					0.385957	-0.163551
0.369717	0.320748	0.756919	19.4188	3.85663	0					0.387202	-0.163551
0.370962	0.31893	0.759409	19.4188	3.86909	0					0.388447	-0.163551
0.372207	0.316371	0.761899	19.4186	3.88154	0					0.389692	-0.163551
0.373452	0.315003	0.764389	19.4184	3.894	0					0.390937	-0.163551
0.374697	0.313618	0.766879	19.4183	3.90646	0					0.392182	-0.163551
0.375942	0.311727	0.769369	19.4183	3.91891	0					0.393427	-0.163551
0.377187	0.309803	0.771859	19.4182	3.93137	0					0.394672	-0.163551
0.378432	0.307903	0.774349	19.418	3.94383	0					0.395917	-0.163551
0.379677	0.305196	0.776839	19.4178	3.95628	0					0.397162	-0.163551
0.380922	0.304345	0.779329	19.4176	3.96874	0					0.398407	-0.163551
0.382167	0.302763	0.781819	19.4175	3.9812	0					0.399652	-0.163551
0.383412	0.301307	0.784309	19.4173	3.99366	0					0.400897	-0.163551
0.384657	0.297907	0.786799	19.4172	4.00611	0					0.402142	-0.163551
0.385902	0.294939	0.789289	19.4171	4.01857	0					0.403387	-0.163551
0.387147	0.292332	0.791779	19.4171	4.03103	0					0.404632	-0.163551
0.388392	0.290037	0.794269	19.4171	4.04348	0					0.405877	-0.163551
0.389637	0.289301	0.796759	19.4172	4.05594	0					0.407122	-0.163551
0.390882	0.288264	0.799249	19.4173	4.0684	0					0.408367	-0.163551
0.392127	0.285781	0.80174	19.4173	4.08085	0					0.409612	-0.163551
0.393372	0.28449	0.80423	19.4174	4.09331	0					0.410857	-0.163551
0.394617	0.283389	0.80672	19.4174	4.10577	0					0.412102	-0.163551
0.395862	0.281697	0.80921	19.4173	4.11823	0					0.413347	-0.163551
0.397107	0.280099	0.8117	19.4173	4.13068	0					0.414592	-0.163551
0.398352	0.278622	0.81419	19.4174	4.14314	0					0.415837	-0.163551
0.399597	0.277641	0.81668	19.4173	4.1556	0					0.417082	-0.163551
0.400842	0.275414	0.81917	19.4172	4.16805	0					0.418328	-0.163551
0.402087	0.274022	0.82166	19.4171	4.18051	0					0.419573	-0.163551
0.403332	0.273724	0.82415	19.4169	4.19297	0					0.420818	-0.163551
0.404577	0.272374	0.82664	19.4168	4.20542	0					0.422063	-0.163551
0.405822	0.271189	0.82913	19.4168	4.21788	0					0.423308	-0.163551
0.407067	0.270333	0.83162	19.4167	4.23034	0					0.424553	-0.163551
0.408312	0.269726	0.83411	19.4168	4.2428	0					0.425798	-0.163551
0.409557	0.268475	0.8366	19.4166	4.25525	0					0.427043	-0.163551
0.410803	0.267015	0.83909	19.4166	4.26771	0					0.428288	-0.163551
0.412048	0.266221	0.84158	19.4166	4.28017	0					0.429533	-0.163551
0.413293	0.265459	0.84407	19.4166	4.29262	0					0.430778	-0.163551
0.414538	0.264348	0.84656	19.4167	4.30508	0					0.432023	-0.163551
0.415783	0.262992	0.84905	19.4166	4.31754	0					0.433268	-0.163551
0.417028	0.260601	0.85154	19.4166	4.32999	0					0.434513	-0.163551
0.418273	0.259045	0.85403	19.4167	4.34245	0					0.435758	-0.163551
0.419518	0.258429	0.856521	19.4167	4.35491	0					0.437003	-0.163551
0.420763	0.256521	0.859011	19.4166	4.36737	0					0.438248	-0.163551
0.422008	0.253528	0.861501	19.4167	4.37982	0					0.439493	-0.163551
0.423253	0.25185	0.863991	19.4167	4.39228	0					0.440738	-0.163551
0.424498	0.250943	0.866481	19.4167	4.40474	0					0.441983	-0.163551
0.425743	0.249956	0.868971	19.4166	4.41719	0					0.443228	-0.163551
0.426988	0.248298	0.871461	19.4166	4.42965	0					0.444473	-0.163551
0.428233	0.247285	0.873951	19.4164	4.44211	0					0.445718	-0.163551
0.429478	0.245872	0.876441	19.4164	4.45456	0					0.446963	-0.163551
0.430723	0.244306	0.878931	19.4164	4.46702	0					0.448208	-0.163551
0.431968	0.242853	0.881421	19.4163	4.47948	0					0.449453	-0.163551
0.433213	0.241721	0.883911	19.4162	4.49193	0					0.450698	-0.163551
0.434458	0.240881	0.886401	19.4161	4.50439	0					0.451943	-0.163551
0.435703	0.239722	0.888891	19.416	4.51685	0					0.453188	-0.163551
0.436948	0.239103	0.891381	19.416	4.5293	0					0.454433	-0.163551
0.438193	0.238257	0.893871	19.416	4.54176	0					0.455678	-0.163551
0.439438	0.237114	0.896361	19.4159	4.55422	0					0.456923	-0.163551
0.440683	0.236078	0.898851	19.4158	4.56668	0					0.458168	-0.163551
0.441928	0.235902	0.901341	19.4158	4.57913	0					0.459413	-0.163551
0.443173	0.234347	0.903831	19.4156	4.59159	0					0.460658	-0.163551
0.444418	0.233554	0.906321	19.4155	4.60405	0					0.461903	-0.163551
0.445663	0.232701	0.908811	19.4155	4.6165	0					0.463148	-0.163551
0.446908	0.232336	0.911301	19.4154	4.62896	0					0.464393	-0.163551
0.448153	0.231823	0.913792	19.4155	4.64142	0					0.465638	-0.163551
0.449398	0.23096	0.916282	19.4154	4.65388	0					0.466883	-0.163551
0.450643	0.229721	0.918772	19.4154	4.66633	0					0.468128	-0.163551
0.451888	0.228245	0.921262	19.4154	4.67879	0					0.469373	-0.163551
0.453133	0.226795	0.923752	19.4154	4.69125	0					0.470618	-0.163551
0.454378	0.225892	0.926242	19.4152	4.7037	0					0.471863	-0.163551
0.455623	0.224588	0.928732	19.4151	4.71616	0					0.473109	-0.163551
0.456868	0.22308	0.931222	19.4151	4.72862	0					0.474354	-0.163551
0.458113	0.221894	0.933712	19.4151	4.74107	0					0.475599	-0.163551
0.459358	0.220723	0.936202	19.4152	4.75353	0					0.476844	-0.163551
0.460603	0.219437	0.938692	19.4152	4.76599	0					0.478089	-0.163551
0.461848	0.218639	0.941182	19.4152	4.77844	0					0.479334	-0.163551
0.463093	0.218126	0.943672	19.4152	4.7909	0					0.480579	-0.163551
0.464338	0.217497	0.946162	19.4152	4.80336	0					0.481824	-0.163551
0.465584	0.215232	0.948652	19.4152	4.81581	0					0.483069	-0.163551
0.466829	0.213679	0.951142	19.4153	4.82827	0					0.484314	-0.163551
0.468074	0.21254	0.953632	19.4153	4.84073	0					0.485559	-0.163551
0.469319	0.21114	0.956122	19.4153	4.85319	0					0.486804	-0.163551
0.470564	0.209278	0.958612	19.4154	4.86564	0					0.488049	-0.163551
0.471809	0.207831	0.961102	19.4154	4.8781	0					0.489294	-0.163551
0.473054	0.206558	0.963592	19.4155	4.89056	0					0.490539	-0.163551
0.474299	0.204963	0.966083	19.4156	4.90301	0					0.491784	-0.163551
0.475544	0.202789	0.968573	19.4157	4.91547	0					0.493029	-0.163551
0.476789	0.201203	0.971063	19.4158	4.92793	0					0.494274	-0.163551
0.478034	0.200038	0.973553	19.416	4.94039	0					0.495519	-0.163551
0.479279	0.199267	0.976043	19.4161	4.95284	0					0.496764	-0.163551
0.480524	0.198541	0.978533	19.4163	4.9653	0					0.498009	-0.163551
0.481769	0.197918	0.981023	19.4164	4.97776	0					0.499254	-0.163551
0.483014	0.197673	0.983513	19.4165	4.99021	0					0.500499	-0.163551
0.484259	0.197595	0.986003	19.4167	5.00267	0					0.501744	-0.163551
0.485504	0.197057	0.988493	19.4169	5.01513	0					0.502989	-0.163551
0.486749	0.186317	0.990983	19.4172	5.02758	0					0.504234	-0.163551
0.487994	0.181303	0.993473	19.4173	5.04004	0					0.505479	-0.163551
0.489239	0.179164	0.995963	19.4175	5.0525	0					0.506724	-0.163551
0.490484	0.18011	0.998453	19.4176	5.06496	0					0.507969	-0.163551
0.491729	0.180398	1.00094	19.4177	5.07741	0					0.509214	-0.163551
0.492974	0.180541	1.00343	19.4178	5.08987	0					0.510459	-0.163551
0.494219	0.180596	1.00592	19.4179	5.10233	0					0.511704	-0.163551
0.495464	0.180816	1.00841	19.418	5.11478	0					0.512949	-0.163551
0.496709	0.181337	1.0109	19.4181	5.12724	0					0.514194	-0.163551
0.497954	0.1821	1.01339	19.4183	5.1397	0					0.515439	-0.163551
0.499199	0.182053	1.01588	19.4183	5.15215	0					0.516684	-0.163551
0.500444	0.18193	1.01837	19.4183	5.16461	0					0.517929	-0.163551
0.501689	0.18238	1.02086	19.4183	5.17707	0					0.519174	-0.163551
0.502934	0.18217	1.02335	19.4182	5.18952	0					0.520419	-0.163551
0.504179	0.18115	1.02584	19.4182	5.20198	0					0.521664	-0.163551
0.505424	0.181519	1.02833	19.4182	5.21444	0					0.522909	-0.163551
0.506669	0.182349	1.03082	19.4183	5.22689	0					0.524154	-0.163551
0.507914	0.184486	1.03331	19.4183	5.23935	0					0.525399	-0.163551
0.509159	0.183853	1.0358	19.4183	5.25181	0					0.526644	-0.163551
0.510404	0.184578	1.03829	19.4184	5.26427	0					0.527889	-0.163551
0.511649	0.185609	1.04078	19.4186	5.27672	0					0.529135	-0.163551
0.512894	0.186522	1.04327	19.4187	5.28918	0					0.53038	-0.163551
0.514139	0.18677	1.04576	19.4188	5.30164	0					0.531625	-0.163551
0.515384	0.186864	1.04825	19.419	5.31409	0					0.53287	-0.163551
0.516629	0.186147	1.05074	19.4191	5.32655	0					0.534115	-0.163551
0.517874	0.186518	1.05323	19.4192	5.33901	0					0.53536	-0.163551
0.519119	0.185671	1.05572	19.4193	5.35147	0					0.536605	-0.163551
0.520364	0.185658	1.05821	19.4194	5.36392	0					0.53785	-0.163551
0.521609	0.185023	1.0607	19.4195	5.37638	0					0.539095	-0.163551
0.522855	0.183806	1.06319	19.4196	5.38884	0					0.54034	-0.163551
0.5241	0.182822	1.06568	19.4196	5.40129	0					0.541585	-0.163551
0.525345	0.182686	1.06817	19.4197	5.41375	0					0.54283	-0.163551
0.52659	0.182092	1.07066	19.4198	5.42621	0					0.544075	-0.163551
0.527835	0.181379	1.07315	19.4199	5.43866	0					0.54532	-0.163551
0.52908	0.181284	1.07564	19.42	5.45112	0					0.546565	-0.163551
0.530325	0.18092	1.07814	19.4201	5.46358	0					0.54781	-0.163551
0.53157	0.180248	1.08062	19.4202	5.47603	0					0.549055	-0.163551
0.532815	0.179394	1.08312	19.4204	5.48849	0					0.5503	-0.163551
0.53406	0.179458	1.0856	19.4206	5.50095	0					0.551545	-0.163551
0.535305	0.179301	1.0881	19.4208	5.5134	0					0.55279	-0.163551
0.53655	0.178956	1.09058	19.421	5.52586	0					0.554035	-0.163551
0.537795	0.179432	1.09308	19.421	5.53832	0					0.55528	-0.163551
0.53904	0.180012	1.09556	19.421	5.55078	0					0.556525	-0.163551
0.540285	0.179208	1.09806	19.421	5.56323	0					0.55777	-0.163551
0.54153	0.178714	1.10055	19.4211	5.57569	0					0.559015	-0.163551
0.542775	0.178588	1.10303	19.4211	5.58815	0					0.56026	-0.163551
0.54402	0.1784	1.10553	19.4212	5.6006	0					0.561505	-0.163551
0.545265	0.178229	1.10801	19.4213	5.61306	0					0.56275	-0.163551
0.54651	0.177559	1.11051	19.4213	5.62552	0					0.563995	-0.163551
0.547755	0.175887	1.11299	19.4214	5.63797	0					0.56524	-0.163551
0.549	0.175213	1.11549	19.4216	5.65043	0					0.566485	-0.163551
0.550245	0.172649	1.11797	19.4216	5.66289	0					0.56773	-0.163551
0.55149	0.170289	1.12047	19.4216	5.67535	0					0.568975	-0.163551
0.552735	0.168876	1.12295	19.4217	5.6878	0					0.57022	-0.163551
0.55398	0.167487	1.12545	19.4217	5.70026	0					0.571465	-0.163551
0.555225	0.166431	1.12793	19.4218	5.71272	0					0.57271	-0.163551
0.55647	0.165102	1.13043	19.4219	5.72517	0					0.573955	-0.163551
0.557715	0.163995	1.13292	19.422	5.73763	0					0.5752	-0.163551
0.55896	0.16178	1.13541	19.4221	5.75009	0					0.576445	-0.163551
0.560205	0.159625	1.1379	19.4223	5.76254	0					0.57769	-0.163551
0.56145	0.157673	1.14039	19.4223	5.775	0					0.578935	-0.163551
0.562695	0.155935	1.14288	19.4223	5.78746	0					0.58018	-0.163551
0.56394	0.15385	1.14537	19.4224	5.79992	0					0.581425	-0.163551
0.565185	0.152213	1.14786	19.4224	5.81237	0					0.582671	-0.163551
0.56643	0.151446	1.15035	19.4224	5.82483	0					0.583916	-0.163551
0.567675	0.149682	1.15284	19.4223	5.83729	0					0.585161	-0.163551
0.56892	0.147757	1.15533	19.4224	5.84974	0					0.586406	-0.163551
0.570165	0.145651	1.15782	19.4225	5.8622	0					0.587651	-0.163551
0.57141	0.144277	1.16031	19.4226	5.87466	0					0.588896	-0.163551
0.572655	0.142059	1.1628	19.4227	5.88711	0					0.590141	-0.163551
0.5739	0.139758	1.16529	19.4228	5.89957	0					0.591386	-0.163551
0.575145	0.1379	1.16778	19.4229	5.91203	0					0.592631	-0.163551
0.576391	0.135983	1.17027	19.4229	5.92448	0					0.593876	-0.163551
0.577636	0.134392	1.17276	19.423	5.93694	0					0.595121	-0.163551
0.578881	0.132984	1.17525	19.4229	5.9494	0					0.596366	-0.163551
0.580126	0.132361	1.17774	19.4228	5.96186	0					0.597611	-0.163551
0.581371	0.131924	1.18023	19.4227	5.97431	0					0.598856	-0.163551
0.582616	0.130122	1.18272	19.4226	5.98677	0					0.600101	-0.163551
0.583861	0.129817	1.18521	19.4225	5.99923	0					0.601346	-0.163551
0.585106	0.130024	1.1877	19.4224	6.01168	0					0.602591	-0.163551
0.586351	0.129577	1.19019	19.4223	6.02414	0					0.603836	-0.163551
0.587596	0.127939	1.19268	19.4222	6.0366	0					0.605081	-0.163551
0.588841	0.12736	1.19517	19.4222	6.04906	0					0.606326	-0.163551
0.590086	0.126767	1.19766	19.4221	6.06151	0					0.607571	-0.163551
0.591331	0.124318	1.20015	19.4219	6.07397	0					0.608816	-0.163551
0.592576	0.123871	1.20264	19.4217	6.08643	0					0.610061	-0.163551
0.593821	0.122709	1.20513	19.4217	6.09888	0					0.611306	-0.163551
0.595066	0.121927	1.20762	19.4217	6.11134	0					0.612551	-0.163551
0.596311	0.120864	1.21011	19.4217	6.1238	0					0.613796	-0.163551
0.597556	0.11943	1.2126	19.4217	6.13625	0					0.615041	-0.163551
0.598801	0.118942	1.21509	19.4217	6.14871	0					0.616286	-0.163551
0.600046	0.117359	1.21758	19.4216	6.16117	0					0.617531	-0.163551
0.601291	0.117408	1.22007	19.4215	6.17362	0					0.618776	-0.163551
0.602536	0.117918	1.22256	19.4215	6.18608	0					0.620021	-0.163551
0.603781	0.119231	1.22505	19.4216	6.19854	0					0.621266	-0.163551
0.605026	0.119439	1.22754	19.4216	6.21099	0					0.622511	-0.163551
0.606271	0.119379	1.23003	19.4216	6.22345	0					0.623756	-0.163551
0.607516	0.120061	1.23252	19.4217	6.23591	0					0.625001	-0.163551
0.608761	0.120692	1.23501	19.4218	6.24837	0					0.626246	-0.163551
0.610006	0.122613	1.2375	19.4218	6.26082	0					0.627491	-0.163551
0.611251	0.123889	1.23999	19.4217	6.27328	0					0.628736	-0.163551
0.612496	0.125083	1.24248	19.4217	6.28574	0					0.629981	-0.163551
0.613741	0.126518	1.24497	19.4217	6.29819	0					0.631226	-0.163551
0.614986	0.128157	1.24746	19.4217	6.31065	0					0.632471	-0.163551
0.616231	0.129858	1.24995	19.4217	6.32311	0					0.633716	-0.163551
0.617476	0.130947	1.25244	19.4217	6.33556	0					0.634961	-0.163551
0.618721	0.132434	1.25493	19.4218	6.34802	0					0.636206	-0.163551
0.619966	0.134468	1.25742	19.4218	6.36048	0					0.637451	-0.163551
0.621211	0.136703	1.25991	19.4218	6.37294	0					0.638696	-0.163551
0.622456	0.13869	1.2624	19.4218	6.38539	0					0.639942	-0.163551
0.623701	0.14105	1.26489	19.4218	6.39785	0					0.641187	-0.163551
0.624946	0.144324	1.26738	19.4218	6.41031	0					0.642432	-0.163551
0.626191	0.147314	1.26987	19.4217	6.42276	0					0.643677	-0.163551
0.627436	0.15	1.27236	19.4217	6.43522	0					0.644922	-0.163551
0.628681	0.153018	1.27485	19.4216	6.44768	0					0.646167	-0.163551
0.629926	0.156173	1.27734	19.4215	6.46013	0					0.647412	-0.163551
0.631171	0.158441	1.27983	19.4213	6.47259	0					0.648657	-0.163551
0.632416	0.160822	1.28232	19.4212	6.48505	0					0.649902	-0.163551
0.633662	0.163624	1.28481	19.4213	6.49751	0					0.651147	-0.163551
0.634907	0.16613	1.2873	19.4212	6.50996	0					0.652392	-0.163551
0.636152	0.170095	1.28979	19.421	6.52242	0					0.653637	-0.163551
0.637397	0.173417	1.29228	19.4209	6.53488	0					0.654882	-0.163551
0.638642	0.176533	1.29477	19.4208	6.54733	0					0.656127	-0.163551
0.639887	0.179922	1.29726	19.4207	6.55979	0					0.657372	-0.163551
0.641132	0.18286	1.29975	19.4207	6.57225	0					0.658617	-0.163551
0.642377	0.186095	1.30224	19.4207	6.5847	0					0.659862	-0.163551
0.643622	0.189729	1.30473	19.4206	6.59716	0					0.661107	-0.163551
0.644867	0.193304	1.30722	19.4205	6.60962	0					0.662352	-0.163551
0.646112	0.196018	1.30971	19.4205	6.62207	0					0.663597	-0.163551
0.647357	0.198927	1.3122	19.4206	6.63453	0					0.664842	-0.163551
0.648602	0.202635	1.31469	19.4207	6.64699	0					0.666087	-0.163551
0.649847	0.206345	1.31718	19.4206	6.65944	0					0.667332	-0.163551
0.651092	0.208948	1.31967	19.4206	6.6719	0					0.668577	-0.163551
0.652337	0.211437	1.32216	19.4206	6.68436	0					0.669822	-0.163551
0.653582	0.214774	1.32465	19.4205	6.69682	0					0.671067	-0.163551
0.654827	0.217685	1.32714	19.4205	6.70927	0					0.672312	-0.163551
0.656072	0.220853	1.32963	19.4204	6.72173	0					0.673557	-0.163551
0.657317	0.224061	1.33212	19.4203	6.73419	0					0.674802	-0.163551
0.658562	0.22693	1.33461	19.4202	6.74664	0					0.676047	-0.163551
0.659807	0.230141	1.3371	19.42	6.7591	0					0.677292	-0.163551
0.661052	0.23251	1.33959	19.4198	6.77156	0					0.678537	-0.163551
0.662297	0.234754	1.34208	19.4195	6.78402	0					0.679782	-0.163551
0.663542	0.236065	1.34457	19.4193	6.79647	0					0.681027	-0.163551
0.664787	0.237329	1.34706	19.4192	6.80893	0					0.682272	-0.163551
0.666032	0.2383	1.34955	19.4191	6.82139	0					0.683517	-0.163551
0.667277	0.239244	1.35204	19.4189	6.83384	0					0.684762	-0.163551
0.668522	0.240731	1.35453	19.4187	6.8463	0					0.686007	-0.163551
0.669767	0.241533	1.35702	19.4186	6.85876	0					0.687252	-0.163551
0.671012	0.242711	1.35951	19.4184	6.87121	0					0.688497	-0.163551
0.672257	0.243902	1.362	19.4182	6.88367	0					0.689742	-0.163551
0.673502	0.245132	1.36449	19.4181	6.89613	0					0.690987	-0.163551
0.674747	0.245555	1.36698	19.418	6.90859	0					0.692232	-0.163551
0.675992	0.245577	1.36947	19.4179	6.92104	0					0.693477	-0.163551
0.677237	0.245972	1.37196	19.4178	6.9335	0					0.694722	-0.163551
0.678482	0.246257	1.37445	19.4177	6.94596	0					0.695967	-0.163551
0.679727	0.246704	1.37694	19.4177	6.95841	0					0.697213	-0.163551
0.680972	0.247328	1.37943	19.4176	6.97087	0					0.698458	-0.163551
0.682217	0.247008	1.38192	19.4175	6.98333	0					0.699703	-0.163551
0.683462	0.24596	1.38441	19.4174	6.99578	0					0.700948	-0.163551
0.684707	0.244362	1.3869	19.4173	7.00824	0					0.702193	-0.163551
0.685952	0.243165	1.38939	19.4173	7.0207	0					0.703438	-0.163551
0.687198	0.242016	1.39188	19.4172	7.03315	0					0.704683	-0.163551
0.688443	0.240873	1.39437	19.4172	7.04561	0					0.705928	-0.163551
0.689688	0.239976	1.39686	19.4171	7.05807	0					0.707173	-0.163551
0.690933	0.238675	1.39935	19.417	7.07052	0					0.708418	-0.163551
0.692178	0.237443	1.40184	19.4169	7.08298	0					0.709663	-0.163551
0.693423	0.236652	1.40433	19.4169	7.09544	0					0.710908	-0.163551
0.694668	0.23538	1.40682	19.4169	7.1079	0					0.712153	-0.163551
0.695913	0.234529	1.40931	19.4169	7.12035	0					0.713398	-0.163551
0.697158	0.233996	1.4118	19.4168	7.13281	0					0.714643	-0.163551
0.698403	0.232006	1.41429	19.4167	7.14527	0					0.715888	-0.163551
0.699648	0.22934	1.41678	19.4166	7.15772	0					0.717133	-0.163551
0.700893	0.227066	1.41927	19.4166	7.17018	0					0.718378	-0.163551
0.702138	0.225378	1.42176	19.4166	7.18264	0					0.719623	-0.163551
0.703383	0.224243	1.42425	19.4165	7.1951	0					0.720868	-0.163551
0.704628	0.222763	1.42674	19.4164	7.20755	0					0.722113	-0.163551
0.705873	0.220896	1.42923	19.4164	7.22001	0					0.723358	-0.163551
0.707118	0.219376	1.43172	19.4165	7.23247	0					0.724603	-0.163551
0.708363	0.21841	1.43421	19.4166	7.24492	0					0.725848	-0.163551
0.709608	0.21672	1.4367	19.4168	7.25738	0					0.727093	-0.163551
0.710853	0.214089	1.43919	19.4169	7.26984	0					0.728338	-0.163551
0.712098	0.211975	1.44168	19.417	7.28229	0					0.729583	-0.163551
0.713343	0.210689	1.44417	19.4171	7.29475	0					0.730828	-0.163551
0.714588	0.209254	1.44666	19.4173	7.30721	0					0.732073	-0.163551
0.715833	0.207934	1.44915	19.4175	7.31966	0					0.733318	-0.163551
0.717078	0.206479	1.45164	19.4176	7.33212	0					0.734563	-0.163551
0.718323	0.204742	1.45413	19.4177	7.34458	0					0.735808	-0.163551
0.719568	0.203312	1.45662	19.4178	7.35703	0					0.737053	-0.163551
0.720813	0.201014	1.45911	19.4179	7.36949	0					0.738298	-0.163551
0.722058	0.198882	1.4616	19.418	7.38195	0					0.739543	-0.163551
0.723303	0.197098	1.46409	19.4181	7.39441	0					0.740788	-0.163551
0.724548	0.196012	1.46658	19.4181	7.40686	0					0.742033	-0.163551
0.725793	0.195262	1.46907	19.4182	7.41932	0					0.743278	-0.163551
0.727038	0.193841	1.47156	19.4183	7.43178	0					0.744523	-0.163551
0.728283	0.192276	1.47405	19.4184	7.44423	0					0.745768	-0.163551
0.729528	0.191316	1.47654	19.4185	7.45669	0					0.747013	-0.163551
0.730773	0.189738	1.47903	19.4186	7.46915	0					0.748258	-0.163551
0.732018	0.187996	1.48152	19.4186	7.48161	0					0.749503	-0.163551
0.733263	0.185852	1.48401	19.4188	7.49406	0					0.750749	-0.163551
0.734508	0.183704	1.4865	19.4189	7.50652	0					0.751994	-0.163551
0.735753	0.181755	1.48899	19.419	7.51898	0					0.753239	-0.163551
0.736998	0.180134	1.49148	19.4192	7.53143	0					0.754484	-0.163551
0.738243	0.179253	1.49397	19.4194	7.54389	0					0.755729	-0.163551
0.739488	0.177189	1.49646	19.4197	7.55635	0					0.756974	-0.163551
0.740733	0.175665	1.49895	19.4198	7.5688	0					0.758219	-0.163551
0.741978	0.174654	1.50144	19.4199	7.58126	0					0.759464	-0.163551
0.743223	0.173114	1.50393	19.4201	7.59372	0					0.760709	-0.163551
0.744469	0.171711	1.50642	19.4202	7.60617	0					0.761954	-0.163551
0.745714	0.170837	1.50891	19.4202	7.61863	0					0.763199	-0.163551
0.746959	0.17053	1.5114	19.4202	7.63109	0					0.764444	-0.163551
0.748204	0.170408	1.51389	19.4203	7.64354	0					0.765689	-0.163551
0.749449	0.169374	1.51638	19.4204	7.656	0					0.766934	-0.163551
0.750694	0.167852	1.51887	19.4203	7.66846	0					0.768179	-0.163551
0.751939	0.165706	1.52136	19.4203	7.68092	0					0.769424	-0.163551
0.753184	0.16393	1.52385	19.4202	7.69337	0					0.770669	-0.163551
0.754429	0.162459	1.52634	19.42	7.70583	0					0.771914	-0.163551
0.755674	0.160731	1.52883	19.4198	7.71829	0					0.773159	-0.163551
0.756919	0.159509	1.53132	19.4197	7.73074	0					0.774404	-0.163551
0.758164	0.158581	1.53381	19.4197	7.7432	0					0.775649	-0.163551
0.759409	0.156679	1.5363	19.4197	7.75566	0					0.776894	-0.163551
0.760654	0.155056	1.53879	19.4196	7.76811	0					0.778139	-0.163551
0.761899	0.153548	1.54128	19.4195	7.78057	0					0.779384	-0.163551
0.763144	0.152518	1.54377	19.4194	7.79303	0					0.780629	-0.163551
0.764389	0.151234	1.54626	19.4195	7.80549	0					0.781874	-0.163551
0.765634	0.150027	1.54875	19.4194	7.81794	0					0.783119	-0.163551
0.766879	0.149301	1.55124	19.4194	7.8304	0					0.784364	-0.163551
0.768124	0.148107	1.55373	19.4193	7.84286	0					0.785609	-0.163551
0.769369	0.146557	1.55622	19.4192	7.85531	0					0.786854	-0.163551
0.770614	0.145228	1.55871	19.4191	7.86777	0					0.788099	-0.163551
0.771859	0.143976	1.5612	19.419	7.88023	0					0.789344	-0.163551
0.773104	0.14268	1.56369	19.4191	7.89268	0					0.790589	-0.163551
0.774349	0.141861	1.56618	19.4191	7.90514	0					0.791834	-0.163551
0.775594	0.140288	1.56867	19.4192	7.9176	0					0.793079	-0.163551
0.776839	0.139119	1.57116	19.4192	7.93006	0					0.794324	-0.163551
0.778084	0.138688	1.57365	19.4192	7.94251	0					0.795569	-0.163551
0.779329	0.137499	1.57614	19.4192	7.95497	0					0.796814	-0.163551
0.780574	0.136981	1.57863	19.4192	7.96743	0					0.798059	-0.163551
0.781819	0.135306	1.58112	19.4193	7.97988	0					0.799304	-0.163551
0.783064	0.134943	1.58361	19.4193	7.99234	0					0.800549	-0.163551
0.784309	0.134714	1.5861	19.4193	8.0048	0					0.801794	-0.163551
0.785554	0.133671	1.58859	19.4194	8.01725	0					0.803039	-0.163551
0.786799	0.132383	1.59108	19.4194	8.02971	0					0.804284	-0.163551
0.788044	0.130931	1.59357	19.4194	8.04217	0					0.805529	-0.163551
0.789289	0.130027	1.59606	19.4194	8.05462	0					0.806774	-0.163551
0.790534	0.129057	1.59855	19.4195	8.06708	0					0.80802	-0.163551
0.791779	0.126958	1.60104	19.4195	8.07954	0					0.809265	-0.163551
0.793024	0.125792	1.60353	19.4194	8.092	0					0.81051	-0.163551
0.794269	0.125301	1.60602	19.4194	8.10445	0					0.811755	-0.163551
0.795514	0.125568	1.60851	19.4194	8.11691	0					0.813	-0.163551
0.796759	0.124983	1.611	19.4194	8.12937	0					0.814245	-0.163551
0.798004	0.123714	1.61349	19.4194	8.14182	0					0.81549	-0.163551
0.799249	0.122646	1.61598	19.4194	8.15428	0					0.816735	-0.163551
0.800494	0.121387	1.61847	19.4195	8.16674	0					0.81798	-0.163551
0.80174	0.12069	1.62096	19.4195	8.17919	0					0.819225	-0.163551
0.802985	0.119551	1.62345	19.4196	8.19165	0					0.82047	-0.163551
0.80423	0.117844	1.62594	19.4197	8.20411	0					0.821715	-0.163551
0.805475	0.117124	1.62843	19.4197	8.21656	0					0.82296	-0.163551
0.80672	0.116933	1.63092	19.4198	8.22902	0					0.824205	-0.163551
0.807965	0.115771	1.63342	19.4199	8.24148	0					0.82545	-0.163551
0.80921	0.114547	1.6359	19.4201	8.25394	0					0.826695	-0.163551
0.810455	0.112786	1.6384	19.4202	8.26639	0					0.82794	-0.163551
0.8117	0.110751	1.64088	19.4203	8.27885	0					0.829185	-0.163551
0.812945	0.109376	1.64338	19.4203	8.29131	0					0.83043	-0.163551
0.81419	0.109273	1.64586	19.4204	8.30376	0					0.831675	-0.163551
0.815435	0.109456	1.64836	19.4204	8.31622	0					0.83292	-0.163551
0.81668	0.108657	1.65084	19.4205	8.32868	0					0.834165	-0.163551
0.817925	0.107646	1.65333	19.4206	8.34113	0					0.83541	-0.163551
0.81917	0.106756	1.65583	19.4206	8.35359	0					0.836655	-0.163551
0.820415	0.105644	1.65831	19.4207	8.36605	0					0.8379	-0.163551
0.82166	0.104623	1.66081	19.4208	8.37851	0					0.839145	-0.163551
0.822905	0.103784	1.66329	19.421	8.39096	0					0.84039	-0.163551
0.82415	0.10365	1.66579	19.421	8.40342	0					0.841635	-0.163551
0.825395	0.103327	1.66827	19.4211	8.41588	0					0.84288	-0.163551
0.82664	0.102773	1.67077	19.4212	8.42833	0					0.844125	-0.163551
0.827885	0.101528	1.67325	19.4212	8.44079	0					0.84537	-0.163551
0.82913	0.099666	1.67575	19.4213	8.45325	0					0.846615	-0.163551
0.830375	0.098589	1.67823	19.4213	8.4657	0					0.84786	-0.163551
0.83162	0.098207	1.68073	19.4214	8.47816	0					0.849105	-0.163551
0.832865	0.096227	1.68321	19.4213	8.49062	0					0.85035	-0.163551
0.83411	0.094133	1.68571	19.4213	8.50308	0					0.851595	-0.163551
0.835355	0.094184	1.6882	19.4212	8.51553	0					0.85284	-0.163551
0.8366	0.092763	1.69069	19.4212	8.52799	0					0.854085	-0.163551
0.837845	0.092261	1.69318	19.4212	8.54045	0					0.85533	-0.163551
0.83909	0.092309	1.69567	19.4213	8.5529	0					0.856575	-0.163551
0.840335	0.090946	1.69816	19.4213	8.56536	0					0.85782	-0.163551
0.84158	0.090096	1.70065	19.4212	8.57782	0					0.859065	-0.163551
0.842825	0.088966	1.70314	19.4211	8.59027	0					0.86031	-0.163551
0.84407	0.088269	1.70563	19.421	8.60273	0					0.861556	-0.163551
0.845315	0.087684	1.70812	19.4209	8.61519	0					0.862801	-0.163551
0.84656	0.087074	1.71061	19.4209	8.62764	0					0.864046	-0.163551
0.847805	0.085489	1.7131	19.4208	8.6401	0					0.865291	-0.163551
0.84905	0.084562	1.71559	19.4208	8.65256	0					0.866536	-0.163551
0.850295	0.083597	1.71808	19.4207	8.66502	0					0.867781	-0.163551
0.85154	0.083218	1.72057	19.4205	8.67747	0					0.869026	-0.163551
0.852785	0.082179	1.72306	19.4205	8.68993	0					0.870271	-0.163551
0.85403	0.081622	1.72555	19.4204	8.70239	0					0.871516	-0.163551
0.855276	0.080422	1.72804	19.4203	8.71484	0					0.872761	-0.163551
0.856521	0.079789	1.73053	19.4203	8.7273	0					0.874006	-0.163551
0.857766	0.078922	1.73302	19.4202	8.73976	0					0.875251	-0.163551
0.859011	0.078175	1.73551	19.4202	8.75221	0					0.876496	-0.163551
0.860256	0.078027	1.738	19.4202	8.76467	0					0.877741	-0.163551
0.861501	0.076977	1.74049	19.4202	8.77713	0					0.878986	-0.163551
0.862746	0.076919	1.74298	19.4203	8.78959	0					0.880231	-0.163551
0.863991	0.075864	1.74547	19.4204	8.80204	0					0.881476	-0.163551
0.865236	0.07522	1.74796	19.4206	8.8145	0					0.882721	-0.163551
0.866481	0.073704	1.75045	19.4208	8.82696	0					0.883966	-0.163551
0.867726	0.073102	1.75294	19.4209	8.83941	0					0.885211	-0.163551
0.868971	0.07182	1.75543	19.4209	8.85187	0					0.886456	-0.163551
0.870216	0.07091	1.75792	19.4211	8.86433	0					0.887701	-0.163551
0.871461	0.070279	1.76041	19.4213	8.87678	0					0.888946	-0.163551
0.872706	0.069837	1.7629	19.4215	8.88924	0					0.890191	-0.163551
0.873951	0.070243	1.76539	19.4216	8.9017	0					0.891436	-0.163551
0.875196	0.07023	1.76788	19.4217	8.91415	0					0.892681	-0.163551
0.876441	0.069541	1.77037	19.4218	8.92661	0					0.893926	-0.163551
0.877686	0.067898	1.77286	19.4219	8.93907	0					0.895171	-0.163551
0.878931	0.067118	1.77535	19.4221	8.95153	0					0.896416	-0.163551
0.880176	0.067097	1.77784	19.4223	8.96398	0					0.897661	-0.163551
0.881421	0.066798	1.78033	19.4224	8.97644	0					0.898906	-0.163551
0.882666	0.06513	1.78282	19.4226	8.9889	0					0.900151	-0.163551
0.883911	0.066024	1.78531	19.4228	9.00135	0					0.901396	-0.163551
0.885156	0.065771	1.7878	19.423	9.01381	0					0.902641	-0.163551
0.886401	0.065544	1.79029	19.4231	9.02627	0					0.903886	-0.163551
0.887646	0.065886	1.79278	19.4233	9.03872	0					0.905131	-0.163551
0.888891	0.065322	1.79527	19.4234	9.05118	0					0.906376	-0.163551
0.890136	0.065516	1.79776	19.4235	9.06364	0					0.907621	-0.163551
0.891381	0.065356	1.80025	19.4236	9.0761	0					0.908866	-0.163551
0.892626	0.0647	1.80274	19.4237	9.08855	0					0.910111	-0.163551
0.893871	0.064048	1.80523	19.4238	9.10101	0					0.911356	-0.163551
0.895116	0.064545	1.80772	19.4239	9.11347	0					0.912601	-0.163551
0.896361	0.064334	1.81021	19.424	9.12592	0					0.913846	-0.163551
0.897606	0.064754	1.8127	19.424	9.13838	0					0.915091	-0.163551
0.898851	0.064355	1.81519	19.4239	9.15084	0					0.916336	-0.163551
0.900096	0.063103	1.81768	19.4239	9.16329	0					0.917581	-0.163551
0.901341	0.061473	1.82017	19.424	9.17575	0					0.918827	-0.163551
0.902586	0.061494	1.82266	19.424	9.18821	0					0.920072	-0.163551
0.903831	0.060422	1.82515	19.4241	9.20067	0					0.921317	-0.163551
0.905076	0.059611	1.82764	19.4242	9.21312	0					0.922562	-0.163551
0.906321	0.05817	1.83013	19.4242	9.22558	0					0.923807	-0.163551
0.907566	0.056973	1.83262	19.4244	9.23804	0					0.925052	-0.163551
0.908811	0.056158	1.83511	19.4245	9.25049	0					0.926297	-0.163551
0.910056	0.055651	1.8376	19.4246	9.26295	0					0.927542	-0.163551
0.911301	0.055007	1.84009	19.4247	9.27541	0					0.928787	-0.163551
0.912547	0.055065	1.84258	19.4246	9.28786	0					0.930032	-0.163551
0.913792	0.054148	1.84507	19.4247	9.30032	0					0.931277	-0.163551
0.915037	0.053581	1.84756	19.4248	9.31278	0					0.932522	-0.163551
0.916282	0.053987	1.85005	19.4248	9.32523	0					0.933767	-0.163551
0.917527	0.053908	1.85254	19.4248	9.33769	0					0.935012	-0.163551
0.918772	0.053458	1.85503	19.4247	9.35015	0					0.936257	-0.163551
0.920017	0.052678	1.85752	19.4247	9.36261	0					0.937502	-0.163551
0.921262	0.051776	1.86001	19.4248	9.37506	0					0.938747	-0.163551
0.922507	0.051493	1.8625	19.4248	9.38752	0					0.939992	-0.163551
0.923752	0.051048	1.86499	19.4248	9.39998	0					0.941237	-0.163551
0.924997	0.049625	1.86748	19.4248	9.41243	0					0.942482	-0.163551
0.926242	0.049586	1.86997	19.4247	9.42489	0					0.943727	-0.163551
0.927487	0.048969	1.87246	19.4247	9.43735	0					0.944972	-0.163551
0.928732	0.049578	1.87495	19.4247	9.4498	0					0.946217	-0.163551
0.929977	0.048806	1.87744	19.4247	9.46226	0					0.947462	-0.163551
0.931222	0.048025	1.87993	19.4246	9.47472	0					0.948707	-0.163551
0.932467	0.0475	1.88242	19.4246	9.48718	0					0.949952	-0.163551
0.933712	0.046807	1.88491	19.4247	9.49963	0					0.951197	-0.163551
0.934957	0.046478	1.8874	19.4246	9.51209	0					0.952442	-0.163551
0.936202	0.046228	1.88989	19.4246	9.52455	0					0.953687	-0.163551
0.937447	0.045516	1.89238	19.4246	9.537	0					0.954932	-0.163551
0.938692	0.044988	1.89487	19.4246	9.54946	0					0.956177	-0.163551
0.939937	0.044915	1.89736	19.4246	9.56192	0					0.957422	-0.163551
0.941182	0.044833	1.89985	19.4247	9.57437	0					0.958667	-0.163551
0.942427	0.043162	1.90234	19.4247	9.58683	0					0.959912	-0.163551
0.943672	0.042776	1.90483	19.4247	9.59929	0					0.961157	-0.163551
0.944917	0.042719	1.90732	19.4248	9.61175	0					0.962402	-0.163551
0.946162	0.041061	1.90981	19.4248	9.6242	0					0.963647	-0.163551
0.947407	0.040474	1.9123	19.4247	9.63666	0					0.964892	-0.163551
0.948652	0.039052	1.91479	19.4246	9.64912	0					0.966137	-0.163551
0.949897	0.037753	1.91728	19.4246	9.66157	0					0.967382	-0.163551
0.951142	0.037704	1.91977	19.4248	9.67403	0					0.968627	-0.163551
0.952387	0.036561	1.92226	19.4248	9.68649	0					0.969872	-0.163551
0.953632	0.035771	1.92475	19.4248	9.69894	0					0.971117	-0.163551
0.954877	0.035627	1.92724	19.4248	9.7114	0					0.972363	-0.163551
0.956122	0.035294	1.92973	19.4248	9.72386	0					0.973608	-0.163551
0.957367	0.034475	1.93222	19.4248	9.73631	0					0.974853	-0.163551
0.958612	0.03503	1.93471	19.4247	9.74877	0					0.976098	-0.163551
0.959857	0.034322	1.9372	19.4247	9.76123	0					0.977343	-0.163551
0.961102	0.033995	1.93969	19.4247	9.77369	0					0.978588	-0.163551
0.962347	0.033941	1.94218	19.4247	9.78614	0					0.979833	-0.163551
0.963592	0.03428	1.94467	19.4246	9.7986	0					0.981078	-0.163551
0.964837	0.033655	1.94716	19.4244	9.81106	0					0.982323	-0.163551
0.966083	0.033593	1.94965	19.4243	9.82351	0					0.983568	-0.163551
0.967328	0.033391	1.95214	19.4242	9.83597	0					0.984813	-0.163551
0.968573	0.033819	1.95463	19.4241	9.84843	0					0.986058	-0.163551
0.969818	0.033838	1.95712	19.424	9.86088	0					0.987303	-0.163551
0.971063	0.033525	1.95961	19.4239	9.87334	0					0.988548	-0.163551
0.972308	0.033528	1.9621	19.4238	9.8858	0					0.989793	-0.163551
0.973553	0.033417	1.96459	19.4237	9.89825	0					0.991038	-0.163551
0.974798	0.032787	1.96708	19.4236	9.91071	0					0.992283	-0.163551
0.976043	0.032839	1.96957	19.4235	9.92317	0					0.993528	-0.163551
0.977288	0.032367	1.97206	19.4234	9.93562	0					0.994773	-0.163551
0.978533	0.031871	1.97455	19.4233	9.94808	0					0.996018	-0.163551
0.979778	0.032192	1.97704	19.4231	9.96054	0					0.997263	-0.163551
0.981023	0.032143	1.97953	19.423	9.973	0					0.998508	-0.163551
0.982268	0.031555	1.98202	19.4229	9.98545	0					0.999753	-0.163551
0.983513	0.030788	1.98451	19.4227	9.99791	0					1.001	-0.163551
0.984758	0.030354	1.987	19.4227	10.0104	0					1.00224	-0.163551
0.986003	0.03043	1.98949	19.4228	10.0228	0					1.00349	-0.163551
0.987248	0.030908	1.99198	19.4228	10.0353	0					1.00473	-0.163552
0.988493	0.031453	1.99447	19.4228	10.0477	0					1.00598	-0.163552
0.989738	0.031805	1.99696	19.4228	10.0602	0					1.00722	-0.163552
0.990983	0.031418	1.99945	19.4228	10.0727	0					1.00847	-0.163552
0.992228	0.031777	2.00194	19.4228	10.0851	0					1.00971	-0.163552
0.993473	0.03265	2.00443	19.4229	10.0976	0					1.01096	-0.163552
0.994718	0.032823	2.00692	19.423	10.11	0					1.0122	-0.163552
0.995963	0.033038	2.00941	19.4232	10.1225	0					1.01345	-0.163552
0.997208	0.033202	2.0119	19.4233	10.1349	0					1.01469	-0.163552
0.998453	0.032835	2.01439	19.4234	10.1474	0					1.01594	-0.163552
0.999698	0.03258	2.01688	19.4235	10.1599	0					1.01718	-0.163552
1.00094	0.032583	2.01937	19.4235	10.1723	0					1.01843	-0.163552
1.00219	0.03255	2.02186	19.4235	10.1848	0					1.01967	-0.163552
1.00343	0.032053	2.02435	19.4235	10.1972	0					1.02092	-0.163552
1.00468	0.032274	2.02684	19.4235	10.2097	0					1.02216	-0.163552
1.00592	0.031726	2.02933	19.4234	10.2221	0					1.02341	-0.163552
1.00717	0.030958	2.03182	19.4232	10.2346	0					1.02465	-0.163552
1.00841	0.03069	2.03431	19.4231	10.247	0					1.0259	-0.163552
1.00966	0.02992	2.0368	19.423	10.2595	0					1.02714	-0.163552
1.0109	0.029396	2.03929	19.4229	10.272	0					1.02839	-0.163552
1.01215	0.028576	2.04178	19.4228	10.2844	0					1.02963	-0.163552
1.01339	0.026676	2.04427	19.4228	10.2969	0					1.03088	-0.163552
1.01464	0.026012	2.04676	19.4229	10.3093	0					1.03212	-0.163552
1.01588	0.026612	2.04925	19.4229	10.3218	0					1.03337	-0.163552
1.01713	0.026098	2.05174	19.4228	10.3342	0					1.03461	-0.163552
1.01837	0.025002	2.05423	19.4228	10.3467	0					1.03586	-0.163552
1.01962	0.024153	2.05672	19.4229	10.3592	0					1.0371	-0.163552
1.02086	0.02305	2.05921	19.4229	10.3716	0					1.03835	-0.163552
1.02211	0.021538	2.0617	19.423	10.3841	0					1.03959	-0.163552
1.02335	0.020294	2.06419	19.4231	10.3965	0					1.04084	-0.163552
1.0246	0.019632	2.06668	19.4233	10.409	0					1.04208	-0.163552
1.02584	0.019556	2.06917	19.4233	10.4214	0					1.04333	-0.163552
1.02709	0.019628	2.07166	19.4234	10.4339	0					1.04457	-0.163552
1.02833	0.019036	2.07415	19.4235	10.4464	0					1.04582	-0.163552
1.02958	0.018006	2.07664	19.4235	10.4588	0					1.04706	-0.163552
1.03082	0.017109	2.07913	19.4235	10.4713	0					1.04831	-0.163552
1.03207	0.017029	2.08162	19.4235	10.4837	0					1.04955	-0.163552
1.03331	0.017044	2.08411	19.4236	10.4962	0					1.0508	-0.163552
1.03456	0.016882	2.0866	19.4236	10.5086	0					1.05204	-0.163552
1.0358	0.016767	2.08909	19.4236	10.5211	0					1.05329	-0.163552
1.03705	0.016739	2.09158	19.4235	10.5336	0					1.05453	-0.163552
1.03829	0.016753	2.09407	19.4235	10.546	0					1.05578	-0.163552
1.03954	0.016762	2.09656	19.4233	10.5585	0					1.05702	-0.163552
1.04078	0.016822	2.09905	19.4232	10.5709	0					1.05827	-0.163552
1.04203	0.016324	2.10154	19.423	10.5834	0					1.05951	-0.163552
1.04327	0.015267	2.10403	19.4229	10.5958	0					1.06076	-0.163552
1.04452	0.014341	2.10652	19.4227	10.6083	0					1.062	-0.163552
1.04576	0.0145	2.10901	19.4225	10.6208	0					1.06325	-0.163552
1.04701	0.014555	2.1115	19.4223	10.6332	0					1.06449	-0.163552
1.04825	0.013808	2.11399	19.4221	10.6457	0					1.06574	-0.163552
1.0495	0.01327	2.11648	19.4221	10.6581	0					1.06698	-0.163552
1.05074	0.012305	2.11897	19.4219	10.6706	0					1.06823	-0.163552
1.05199	0.011779	2.12146	19.4218	10.683	0					1.06947	-0.163552
1.05323	0.011402	2.12395	19.4218	10.6955	0					1.07072	-0.163552
1.05448	0.010385	2.12644	19.4218	10.708	0					1.07196	-0.163552
1.05572	0.008819	2.12893	19.4216	10.7204	0					1.07321	-0.163552
1.05697	0.007724	2.13142	19.4216	10.7329	0					1.07445	-0.163552
1.05821	0.007201	2.13391	19.4216	10.7453	0					1.0757	-0.163552
1.05946	0.006051	2.1364	19.4217	10.7578	0					1.07694	-0.163552
1.0607	0.004629	2.13889	19.4217	10.7702	0					1.07819	-0.163552
1.06195	0.004256	2.14138	19.4217	10.7827	0					1.07943	-0.163552
1.06319	0.004246	2.14387	19.4216	10.7952	0					1.08068	-0.163552
1.06444	0.003681	2.14636	19.4217	10.8076	0					1.08193	-0.163552
1.06568	0.003605	2.14885	19.4216	10.8201	0					1.08317	-0.163552
1.06693	0.003448	2.15134	19.4217	10.8325	0					1.08441	-0.163552
1.06817	0.003021	2.15383	19.4216	10.845	0					1.08566	-0.163552
1.06942	0.003342	2.15632	19.4215	10.8574	0					1.08691	-0.163552
1.07066	0.003226	2.15881	19.4216	10.8699	0					1.08815	-0.163552
1.07191	0.003582	2.1613	19.4216	10.8824	0					1.08939	-0.163552
1.07315	0.004403	2.16379	19.4217	10.8948	0					1.09064	-0.163552
1.0744	0.005172	2.16628	19.4217	10.9073	0					1.09188	-0.163552
1.07564	0.005919	2.16877	19.4218	10.9197	0					1.09313	-0.163552
1.07689	0.005946	2.17126	19.4219	10.9322	0					1.09438	-0.163552
1.07814	0.004887	2.17375	19.4219	10.9446	0					1.09562	-0.163552
1.07938	0.00405	2.17624	19.422	10.9571	0					1.09686	-0.163552
1.08062	0.004353	2.17873	19.4221	10.9696	0					1.09811	-0.163552
1.08187	0.004308	2.18122	19.4222	10.982	0					1.09936	-0.163552
1.08312	0.004643	2.18371	19.4222	10.9945	0					1.1006	-0.163552
1.08436	0.005518	2.1862	19.4222	11.0069	0					1.10184	-0.163552
1.0856	0.00676	2.18869	19.4222	11.0194	0					1.10309	-0.163552
1.08685	0.007508	2.19118	19.4222	11.0318	0					1.10434	-0.163552
1.0881	0.007561	2.19367	19.4222	11.0443	0					1.10558	-0.163552
1.08934	0.006733	2.19617	19.4221	11.0568	0					1.10682	-0.163552
1.09058	0.005623	2.19866	19.4221	11.0692	0					1.10807	-0.163552
1.09183	0.005495	2.20114	19.4222	11.0817	0					1.10932	-0.163552
1.09308	0.005713	2.20363	19.4222	11.0941	0					1.11056	-0.163552
1.09432	0.005153	2.20613	19.4221	11.1066	0					1.1118	-0.163552
1.09556	0.004585	2.20861	19.4221	11.119	0					1.11305	-0.163552
1.09681	0.003439	2.2111	19.4222	11.1315	0					1.1143	-0.163552
1.09806	0.002348	2.2136	19.4224	11.144	0					1.11554	-0.163552
1.0993	0.000716	2.21609	19.4224	11.1564	0					1.11678	-0.163552
1.10055	-0.000195	2.21857	19.4224	11.1689	0					1.11803	-0.163552
1.10179	-0.000586	2.22106	19.4225	11.1813	0					1.11928	-0.163552
1.10303	-0.001286	2.22356	19.4225	11.1938	0					1.12052	-0.163552
1.10428	-0.002655	2.22605	19.4225	11.2062	0					1.12176	-0.163552
1.10553	-0.003657	2.22853	19.4224	11.2187	0					1.12301	-0.163552
1.10677	-0.003828	2.23102	19.4224	11.2311	0					1.12426	-0.163552
1.10801	-0.004021	2.23352	19.4224	11.2436	0					1.1255	-0.163552
1.10926	-0.00427	2.23601	19.4224	11.2561	0					1.12675	-0.163552
1.11051	-0.003649	2.23849	19.4223	11.2685	0					1.12799	-0.163552
1.11175	-0.003718	2.24098	19.4222	11.281	0					1.12923	-0.163552
1.11299	-0.003429	2.24348	19.4222	11.2934	0					1.13048	-0.163552
1.11424	-0.003341	2.24596	19.4221	11.3059	0					1.13173	-0.163552
1.11549	-0.003476	2.24846	19.4219	11.3183	0					1.13297	-0.163552
1.11673	-0.003712	2.25095	19.4218	11.3308	0					1.13421	-0.163552
1.11797	-0.004403	2.25344	19.4217	11.3433	0					1.13546	-0.163552
1.11922	-0.004737	2.25593	19.4216	11.3557	0					1.13671	-0.163552
1.12047	-0.005074	2.25842	19.4214	11.3682	0					1.13795	-0.163552
1.12171	-0.004996	2.26091	19.4214	11.3806	0					1.1392	-0.163552
1.12295	-0.004863	2.2634	19.4212	11.3931	0					1.14044	-0.163552
1.1242	-0.00566	2.26589	19.4209	11.4055	0					1.14169	-0.163552
1.12545	-0.006559	2.26838	19.4207	11.418	0					1.14293	-0.163552
1.12669	-0.006652	2.27087	19.4204	11.4305	0					1.14418	-0.163552
1.12793	-0.006933	2.27336	19.4203	11.4429	0					1.14542	-0.163552
1.12918	-0.007429	2.27585	19.4201	11.4554	0					1.14667	-0.163552
1.13043	-0.007209	2.27834	19.4199	11.4678	0					1.14791	-0.163552
1.13167	-0.008139	2.28083	19.4198	11.4803	0					1.14916	-0.163552
1.13292	-0.008968	2.28332	19.4196	11.4927	0					1.1504	-0.163552
1.13416	-0.009823	2.28581	19.4194	11.5052	0					1.15165	-0.163552
1.13541	-0.01168	2.2883	19.4192	11.5177	0					1.15289	-0.163552
1.13665	-0.012845	2.29079	19.4191	11.5301	0					1.15414	-0.163552
1.1379	-0.013758	2.29328	19.419	11.5426	0					1.15538	-0.163552
1.13914	-0.013984	2.29577	19.419	11.555	0					1.15663	-0.163552
1.14039	-0.014622	2.29826	19.4189	11.5675	0					1.15787	-0.163552
1.14163	-0.015028	2.30075	19.4188	11.5799	0					1.15912	-0.163552
1.14288	-0.015682	2.30324	19.4187	11.5924	0					1.16036	-0.163552
1.14412	-0.01497	2.30573	19.4187	11.6049	0					1.16161	-0.163552
1.14537	-0.014839	2.30822	19.4187	11.6173	0					1.16285	-0.163552
1.14661	-0.01539	2.31071	19.4186	11.6298	0					1.1641	-0.163552
1.14786	-0.017081	2.3132	19.4188	11.6422	0					1.16534	-0.163552
1.1491	-0.018777	2.31569	19.4189	11.6547	0					1.16659	-0.163552
1.15035	-0.020011	2.31818	19.4189	11.6671	0					1.16783	-0.163552
1.15159	-0.020791	2.32067	19.419	11.6796	0					1.16908	-0.163552
1.15284	-0.019542	2.32316	19.419	11.6921	0					1.17032	-0.163552
1.15408	-0.019353	2.32565	19.4192	11.7045	0					1.17157	-0.163552
1.15533	-0.019462	2.32814	19.4194	11.717	0					1.17281	-0.163552
1.15657	-0.019213	2.33063	19.4194	11.7294	0					1.17406	-0.163552
1.15782	-0.020561	2.33312	19.4194	11.7419	0					1.1753	-0.163552
1.15906	-0.02014	2.33561	19.4195	11.7543	0					1.17655	-0.163552
1.16031	-0.019899	2.3381	19.4196	11.7668	0					1.17779	-0.163552
1.16155	-0.019032	2.34059	19.4197	11.7793	0					1.17904	-0.163552
1.1628	-0.018672	2.34308	19.4197	11.7917	0					1.18028	-0.163552
1.16404	-0.019322	2.34557	19.4197	11.8042	0					1.18153	-0.163552
1.16529	-0.020362	2.34806	19.4197	11.8166	0					1.18277	-0.163552
1.16653	-0.020414	2.35055	19.4198	11.8291	0					1.18402	-0.163552
1.16778	-0.020014	2.35304	19.4199	11.8415	0					1.18526	-0.163552
1.16902	-0.019565	2.35553	19.42	11.854	0					1.18651	-0.163553
1.17027	-0.019447	2.35802	19.4201	11.8665	0					1.18775	-0.163553
1.17151	-0.02008	2.36051	19.4202	11.8789	0					1.189	-0.163553
1.17276	-0.021434	2.363	19.4202	11.8914	0					1.19024	-0.163553
1.174	-0.022514	2.36549	19.4203	11.9038	0					1.19149	-0.163553
1.17525	-0.022896	2.36798	19.4204	11.9163	0					1.19273	-0.163553
1.17649	-0.023395	2.37047	19.4206	11.9287	0					1.19398	-0.163553
1.17774	-0.024187	2.37296	19.4206	11.9412	0					1.19522	-0.163553
1.17898	-0.024299	2.37545	19.4206	11.9537	0					1.19647	-0.163553
1.18023	-0.023416	2.37794	19.4206	11.9661	0					1.19771	-0.163553
1.18147	-0.023986	2.38043	19.4207	11.9786	0					1.19896	-0.163553
1.18272	-0.02484	2.38292	19.4208	11.991	0					1.2002	-0.163553
1.18396	-0.025043	2.38541	19.4208	12.0035	0					1.20145	-0.163553
1.18521	-0.025583	2.3879	19.4209	12.0159	0					1.20269	-0.163553
1.18645	-0.025985	2.39039	19.421	12.0284	0					1.20394	-0.163553
1.1877	-0.026346	2.39288	19.421	12.0409	0					1.20518	-0.163553
1.18894	-0.0273	2.39537	19.4212	12.0533	0					1.20643	-0.163553
1.19019	-0.028365	2.39786	19.4213	12.0658	0					1.20767	-0.163553
1.19143	-0.029268	2.40035	19.4214	12.0782	0					1.20892	-0.163553
1.19268	-0.030442	2.40284	19.4215	12.0907	0					1.21016	-0.163553
1.19392	-0.030314	2.40533	19.4215	12.1031	0					1.21141	-0.163553
1.19517	-0.030644	2.40782	19.4216	12.1156	0					1.21265	-0.163553
1.19641	-0.030837	2.41031	19.4217	12.1281	0					1.2139	-0.163553
1.19766	-0.030549	2.4128	19.4217	12.1405	0					1.21514	-0.163553
1.1989	-0.030727	2.41529	19.4217	12.153	0					1.21639	-0.163553
1.20015	-0.031115	2.41778	19.4217	12.1654	0					1.21763	-0.163553
1.20139	-0.032079	2.42027	19.4217	12.1779	0					1.21888	-0.163553
1.20264	-0.031697	2.42276	19.4218	12.1903	0					1.22012	-0.163553
1.20388	-0.031331	2.42525	19.4218	12.2028	0					1.22137	-0.163553
1.20513	-0.03145	2.42774	19.4219	12.2152	0					1.22261	-0.163553
1.20637	-0.032717	2.43023	19.422	12.2277	0					1.22386	-0.163553
1.20762	-0.033317	2.43272	19.4221	12.2402	0					1.2251	-0.163553
1.20886	-0.033922	2.43521	19.4221	12.2526	0					1.22635	-0.163553
1.21011	-0.033838	2.4377	19.4222	12.2651	0					1.22759	-0.163553
1.21135	-0.033628	2.44019	19.4223	12.2775	0					1.22884	-0.163553
1.2126	-0.033058	2.44268	19.4223	12.29	0					1.23008	-0.163553
1.21384	-0.03408	2.44517	19.4223	12.3024	0					1.23133	-0.163553
1.21509	-0.034938	2.44766	19.4223	12.3149	0					1.23257	-0.163553
1.21633	-0.035412	2.45015	19.4223	12.3274	0					1.23382	-0.163553
1.21758	-0.036575	2.45264	19.4223	12.3398	0					1.23506	-0.163553
1.21882	-0.037169	2.45513	19.4224	12.3523	0					1.23631	-0.163553
1.22007	-0.036758	2.45762	19.4223	12.3647	0					1.23755	-0.163553
1.22131	-0.036689	2.46011	19.4224	12.3772	0					1.2388	-0.163553
1.22256	-0.038293	2.4626	19.4224	12.3896	0					1.24004	-0.163553
1.2238	-0.038499	2.46509	19.4224	12.4021	0					1.24129	-0.163553
1.22505	-0.039861	2.46758	19.4224	12.4146	0					1.24253	-0.163553
1.22629	-0.041408	2.47007	19.4224	12.427	0					1.24378	-0.163553
1.22754	-0.040088	2.47256	19.4224	12.4395	0					1.24502	-0.163553
1.22878	-0.04073	2.47505	19.4224	12.4519	0					1.24627	-0.163553
1.23003	-0.042177	2.47754	19.4225	12.4644	0					1.24751	-0.163553
1.23127	-0.043104	2.48003	19.4225	12.4768	0					1.24876	-0.163553
1.23252	-0.043901	2.48252	19.4223	12.4893	0					1.25	-0.163553
1.23376	-0.044863	2.48501	19.4222	12.5018	0					1.25125	-0.163553
1.23501	-0.045825	2.4875	19.4221	12.5142	0					1.25249	-0.163553
1.23625	-0.045375	2.48999	19.4221	12.5267	0					1.25374	-0.163553
1.2375	-0.04583	2.49248	19.422	12.5391	0					1.25498	-0.163553
1.23874	-0.046148	2.49497	19.4219	12.5516	0					1.25623	-0.163553
1.23999	-0.045862	2.49746	19.4217	12.564	0					1.25747	-0.163553
1.24123	-0.046022	2.49995	19.4215	12.5765	0					1.25872	-0.163553
1.24248	-0.0472	2.50244	19.4213	12.589	0					1.25996	-0.163553
1.24372	-0.047558	2.50493	19.4211	12.6014	0					1.26121	-0.163553
1.24497	-0.046732	2.50742	19.4209	12.6139	0					1.26245	-0.163553
1.24621	-0.047696	2.50991	19.4208	12.6263	0					1.2637	-0.163553
1.24746	-0.047549	2.5124	19.4206	12.6388	0					1.26494	-0.163553
1.2487	-0.047333	2.51489	19.4203	12.6512	0					1.26619	-0.163553
1.24995	-0.04691	2.51738	19.4201	12.6637	0					1.26743	-0.163553
1.25119	-0.04648	2.51987	19.4201	12.6762	0					1.26868	-0.163553
1.25244	-0.046582	2.52236	19.42	12.6886	0					1.26992	-0.163553
1.25368	-0.046573	2.52485	19.4199	12.7011	0					1.27117	-0.163553
1.25493	-0.045778	2.52734	19.4198	12.7135	0					1.27241	-0.163553
1.25617	-0.045684	2.52983	19.4197	12.726	0					1.27366	-0.163553
1.25742	-0.044183	2.53232	19.4196	12.7384	0					1.2749	-0.163553
1.25866	-0.043856	2.53481	19.4193	12.7509	0					1.27615	-0.163553
1.25991	-0.043688	2.5373	19.4192	12.7634	0					1.27739	-0.163553
1.26115	-0.043474	2.53979	19.4191	12.7758	0					1.27864	-0.163553
1.2624	-0.043556	2.54228	19.4192	12.7883	0					1.27988	-0.163553
1.26364	-0.042671	2.54477	19.4192	12.8007	0					1.28113	-0.163553
1.26489	-0.042613	2.54726	19.4191	12.8132	0					1.28237	-0.163553
1.26613	-0.04274	2.54975	19.419	12.8256	0					1.28362	-0.163553
1.26738	-0.043055	2.55224	19.4189	12.8381	0					1.28486	-0.163553
1.26862	-0.043713	2.55473	19.4189	12.8506	0					1.28611	-0.163553
1.26987	-0.043746	2.55722	19.4189	12.863	0					1.28735	-0.163553
1.27111	-0.044587	2.55971	19.4188	12.8755	0					1.2886	-0.163553
1.27236	-0.044997	2.5622	19.4188	12.8879	0					1.28984	-0.163553
1.2736	-0.045081	2.56469	19.4187	12.9004	0					1.29109	-0.163553
1.27485	-0.045845	2.56718	19.4188	12.9128	0					1.29233	-0.163553
1.27609	-0.045632	2.56967	19.4189	12.9253	0					1.29358	-0.163553
1.27734	-0.045842	2.57216	19.4189	12.9378	0					1.29482	-0.163553
1.27858	-0.045793	2.57465	19.4189	12.9502	0					1.29607	-0.163554
1.27983	-0.045348	2.57714	19.419	12.9627	0					1.29731	-0.163554
1.28107	-0.045429	2.57963	19.4189	12.9751	0					1.29856	-0.163554
1.28232	-0.046009	2.58212	19.4189	12.9876	0					1.2998	-0.163554
1.28356	-0.046629	2.58461	19.419	13	0					1.30105	-0.163554
1.28481	-0.045692	2.5871	19.419	13.0125	0					1.30229	-0.163554
1.28605	-0.045812	2.58959	19.419	13.025	0					1.30354	-0.163554
1.2873	-0.045287	2.59208	19.419	13.0374	0					1.30478	-0.163554
1.28854	-0.044669	2.59457	19.4189	13.0499	0					1.30603	-0.163554
1.28979	-0.045339	2.59706	19.419	13.0623	0					1.30727	-0.163554
1.29103	-0.045477	2.59955	19.419	13.0748	0					1.30852	-0.163554
1.29228	-0.04429	2.60204	19.419	13.0872	0					1.30976	-0.163554
1.29352	-0.043566	2.60453	19.4189	13.0997	0					1.31101	-0.163554
1.29477	-0.043452	2.60702	19.4188	13.1121	0					1.31225	-0.163554
1.29601	-0.043536	2.60951	19.4188	13.1246	0					1.3135	-0.163554
1.29726	-0.043536	2.612	19.4187	13.1371	0					1.31474	-0.163554
1.2985	-0.04356	2.61449	19.4185	13.1495	0					1.31599	-0.163554
1.29975	-0.043871	2.61698	19.4184	13.162	0					1.31723	-0.163554
1.30099	-0.044421	2.61947	19.4182	13.1744	0					1.31848	-0.163554
1.30224	-0.045623	2.62196	19.4181	13.1869	0					1.31972	-0.163554
1.30348	-0.04621	2.62445	19.4181	13.1993	0					1.32097	-0.163554
1.30473	-0.045727	2.62694	19.4179	13.2118	0					1.32221	-0.163554
1.30597	-0.044983	2.62943	19.4178	13.2243	0					1.32346	-0.163554
1.30722	-0.045195	2.63192	19.4178	13.2367	0					1.3247	-0.163554
1.30846	-0.045159	2.63441	19.4178	13.2492	0					1.32595	-0.163554
1.30971	-0.045606	2.6369	19.4176	13.2616	0					1.32719	-0.163554
1.31095	-0.045876	2.63939	19.4175	13.2741	0					1.32844	-0.163554
1.3122	-0.045892	2.64188	19.4173	13.2865	0					1.32968	-0.163554
1.31344	-0.045884	2.64437	19.4171	13.299	0					1.33093	-0.163554
1.31469	-0.045433	2.64686	19.4169	13.3115	0					1.33217	-0.163554
1.31593	-0.045355	2.64935	19.4169	13.3239	0					1.33342	-0.163554
1.31718	-0.045906	2.65184	19.4169	13.3364	0					1.33466	-0.163554
1.31842	-0.046422	2.65433	19.4168	13.3488	0					1.33591	-0.163554
1.31967	-0.047317	2.65682	19.4168	13.3613	0					1.33715	-0.163554
1.32091	-0.047914	2.65931	19.4168	13.3737	0					1.3384	-0.163554
1.32216	-0.048224	2.6618	19.4168	13.3862	0					1.33964	-0.163554
1.3234	-0.048348	2.66429	19.4169	13.3987	0					1.34089	-0.163554
1.32465	-0.048459	2.66678	19.4169	13.4111	0					1.34213	-0.163554
1.32589	-0.049319	2.66927	19.4168	13.4236	0					1.34338	-0.163554
1.32714	-0.049674	2.67176	19.4169	13.436	0					1.34462	-0.163554
1.32838	-0.049061	2.67425	19.4168	13.4485	0					1.34587	-0.163554
1.32963	-0.048353	2.67674	19.4167	13.4609	0					1.34711	-0.163554
1.33087	-0.047423	2.67923	19.4167	13.4734	0					1.34836	-0.163554
1.33212	-0.046731	2.68172	19.4166	13.4859	0					1.3496	-0.163554
1.33336	-0.046252	2.68421	19.4166	13.4983	0					1.35085	-0.163554
1.33461	-0.046436	2.6867	19.4167	13.5108	0					1.35209	-0.163554
1.33585	-0.047107	2.68919	19.4166	13.5232	0					1.35334	-0.163554
1.3371	-0.04701	2.69168	19.4165	13.5357	0					1.35458	-0.163554
1.33834	-0.046683	2.69417	19.4164	13.5481	0					1.35583	-0.163554
1.33959	-0.046729	2.69666	19.4164	13.5606	0					1.35707	-0.163554
1.34083	-0.047277	2.69915	19.4164	13.5731	0					1.35832	-0.163554
1.34208	-0.04749	2.70164	19.4164	13.5855	0					1.35956	-0.163554
1.34332	-0.047222	2.70413	19.4165	13.598	0					1.36081	-0.163554
1.34457	-0.047152	2.70662	19.4165	13.6104	0					1.36206	-0.163554
1.34581	-0.047516	2.70911	19.4165	13.6229	0					1.3633	-0.163554
1.34706	-0.04798	2.7116	19.4165	13.6353	0					1.36454	-0.163554
1.3483	-0.047417	2.71409	19.4166	13.6478	0					1.36579	-0.163554
1.34955	-0.047318	2.71658	19.4167	13.6603	0					1.36704	-0.163554
1.35079	-0.047483	2.71907	19.4169	13.6727	0					1.36828	-0.163554
1.35204	-0.047291	2.72156	19.4171	13.6852	0					1.36953	-0.163554
1.35328	-0.046932	2.72405	19.4174	13.6976	0					1.37077	-0.163554
1.35453	-0.046987	2.72654	19.4176	13.7101	0					1.37201	-0.163554
1.35577	-0.047119	2.72903	19.4177	13.7225	0					1.37326	-0.163554
1.35702	-0.047374	2.73152	19.4178	13.735	0					1.37451	-0.163554
1.35827	-0.047713	2.73401	19.418	13.7475	0					1.37575	-0.163554
1.35951	-0.0473	2.7365	19.418	13.7599	0					1.37699	-0.163554
1.36075	-0.047268	2.73899	19.4181	13.7724	0					1.37824	-0.163554
1.362	-0.047686	2.74148	19.4181	13.7848	0					1.37949	-0.163554
1.36325	-0.048068	2.74397	19.4182	13.7973	0					1.38073	-0.163554
1.36449	-0.047702	2.74646	19.4183	13.8097	0					1.38197	-0.163555
1.36573	-0.047654	2.74896	19.4184	13.8222	0					1.38322	-0.163555
1.36698	-0.048163	2.75144	19.4184	13.8347	0					1.38447	-0.163555
1.36823	-0.049315	2.75393	19.4185	13.8471	0					1.38571	-0.163555
1.36947	-0.050234	2.75643	19.4187	13.8596	0					1.38695	-0.163555
1.37071	-0.049744	2.75892	19.4189	13.872	0					1.3882	-0.163555
1.37196	-0.049447	2.7614	19.419	13.8845	0					1.38945	-0.163555
1.37321	-0.049386	2.7639	19.4192	13.8969	0					1.39069	-0.163555
1.37445	-0.049567	2.76639	19.4192	13.9094	0					1.39193	-0.163555
1.37569	-0.050051	2.76887	19.4194	13.9219	0					1.39318	-0.163555
1.37694	-0.05019	2.77136	19.4196	13.9343	0					1.39443	-0.163555
1.37818	-0.049871	2.77386	19.4196	13.9468	0					1.39567	-0.163555
1.37943	-0.050057	2.77635	19.4197	13.9592	0					1.39691	-0.163555
1.38068	-0.050059	2.77883	19.4199	13.9717	0					1.39816	-0.163555
1.38192	-0.050815	2.78132	19.42	13.9841	0					1.39941	-0.163555
1.38316	-0.0516	2.78382	19.4201	13.9966	0					1.40065	-0.163555
1.38441	-0.051869	2.78631	19.4201	14.0091	0					1.40189	-0.163555
1.38566	-0.051991	2.78879	19.4202	14.0215	0					1.40314	-0.163555
1.3869	-0.052201	2.79129	19.4205	14.034	0					1.40438	-0.163555
1.38814	-0.051878	2.79378	19.4207	14.0464	0					1.40563	-0.163555
1.38939	-0.051868	2.79627	19.4206	14.0589	0					1.40688	-0.163555
1.39064	-0.052411	2.79876	19.4207	14.0713	0					1.40812	-0.163555
1.39188	-0.052654	2.80125	19.4208	14.0838	0					1.40936	-0.163555
1.39312	-0.053153	2.80374	19.4209	14.0963	0					1.41061	-0.163555
1.39437	-0.053696	2.80623	19.421	14.1087	0					1.41186	-0.163555
1.39562	-0.054335	2.80872	19.4212	14.1212	0					1.4131	-0.163555
1.39686	-0.053691	2.81121	19.4213	14.1336	0					1.41435	-0.163555
1.3981	-0.05309	2.8137	19.4215	14.1461	0					1.41559	-0.163555
1.39935	-0.053223	2.81619	19.4217	14.1585	0					1.41684	-0.163555
1.4006	-0.053067	2.81868	19.4218	14.171	0					1.41808	-0.163555
1.40184	-0.052946	2.82117	19.4219	14.1834	0					1.41933	-0.163555
1.40308	-0.053077	2.82366	19.4219	14.1959	0					1.42057	-0.163555
1.40433	-0.053475	2.82615	19.422	14.2084	0					1.42182	-0.163555
1.40558	-0.054229	2.82864	19.4221	14.2208	0					1.42306	-0.163555
1.40682	-0.05442	2.83113	19.4221	14.2333	0					1.42431	-0.163555
1.40807	-0.054217	2.83362	19.4223	14.2457	0					1.42555	-0.163555
1.40931	-0.054431	2.83611	19.4224	14.2582	0					1.4268	-0.163555
1.41056	-0.054725	2.8386	19.4224	14.2706	0					1.42804	-0.163555
1.4118	-0.055282	2.84109	19.4224	14.2831	0					1.42929	-0.163555
1.41305	-0.055119	2.84358	19.4225	14.2956	0					1.43053	-0.163555
1.41429	-0.055296	2.84607	19.4227	14.308	0					1.43178	-0.163555
1.41554	-0.056005	2.84856	19.4228	14.3205	0					1.43302	-0.163555
1.41678	-0.057014	2.85105	19.4229	14.3329	0					1.43427	-0.163555
1.41803	-0.057995	2.85354	19.4229	14.3454	0					1.43551	-0.163555
1.41927	-0.057886	2.85603	19.4231	14.3578	0					1.43676	-0.163555
1.42052	-0.05761	2.85852	19.4231	14.3703	0					1.438	-0.163555
1.42176	-0.057867	2.86101	19.4232	14.3828	0					1.43925	-0.163555
1.42301	-0.058243	2.8635	19.4234	14.3952	0					1.44049	-0.163555
1.42425	-0.05862	2.86599	19.4236	14.4077	0					1.44174	-0.163555
1.4255	-0.058097	2.86848	19.4237	14.4201	0					1.44298	-0.163555
1.42674	-0.058004	2.87097	19.4239	14.4326	0					1.44423	-0.163555
1.42799	-0.058149	2.87346	19.424	14.445	0					1.44547	-0.163555
1.42923	-0.058284	2.87595	19.424	14.4575	0					1.44672	-0.163555
1.43048	-0.057986	2.87844	19.4239	14.47	0					1.44796	-0.163555
1.43172	-0.057523	2.88093	19.4238	14.4824	0					1.44921	-0.163555
1.43297	-0.058619	2.88342	19.4235	14.4949	0					1.45045	-0.163555
1.43421	-0.058912	2.88591	19.4234	14.5073	0					1.4517	-0.163555
1.43546	-0.058422	2.8884	19.4232	14.5198	0					1.45294	-0.163555
1.4367	-0.0591	2.89089	19.4229	14.5322	0					1.45419	-0.163555
1.43795	-0.059361	2.89338	19.4226	14.5447	0					1.45543	-0.163555
1.43919	-0.059612	2.89587	19.4223	14.5572	0					1.45668	-0.163555
1.44044	-0.060629	2.89836	19.4222	14.5696	0					1.45792	-0.163556
1.44168	-0.060023	2.90085	19.422	14.5821	0					1.45917	-0.163556
1.44293	-0.060527	2.90334	19.4219	14.5945	0					1.46041	-0.163556
1.44417	-0.060437	2.90583	19.4217	14.607	0					1.46166	-0.163556
1.44542	-0.060546	2.90832	19.4215	14.6194	0					1.4629	-0.163556
1.44666	-0.059664	2.91081	19.4213	14.6319	0					1.46415	-0.163556
1.44791	-0.059202	2.9133	19.4212	14.6444	0					1.46539	-0.163556
1.44915	-0.059346	2.91579	19.4211	14.6568	0					1.46664	-0.163556
1.4504	-0.060141	2.91828	19.4211	14.6693	0					1.46788	-0.163556
1.45164	-0.061047	2.92077	19.421	14.6817	0					1.46913	-0.163556
1.45289	-0.062214	2.92326	19.421	14.6942	0					1.47037	-0.163556
1.45413	-0.063688	2.92575	19.421	14.7066	0					1.47162	-0.163556
1.45538	-0.063543	2.92824	19.4209	14.7191	0					1.47286	-0.163556
1.45662	-0.063135	2.93073	19.421	14.7316	0					1.47411	-0.163556
1.45787	-0.063357	2.93322	19.421	14.744	0					1.47535	-0.163556
1.45911	-0.064278	2.93571	19.421	14.7565	0					1.4766	-0.163556
1.46036	-0.065244	2.9382	19.421	14.7689	0					1.47784	-0.163556
1.4616	-0.064906	2.94069	19.421	14.7814	0					1.47909	-0.163556
1.46285	-0.065764	2.94318	19.421	14.7938	0					1.48033	-0.163556
1.46409	-0.065821	2.94567	19.421	14.8063	0					1.48158	-0.163556
1.46534	-0.065635	2.94816	19.4209	14.8188	0					1.48282	-0.163556
1.46658	-0.065366	2.95065	19.4209	14.8312	0					1.48407	-0.163556
1.46783	-0.065106	2.95314	19.4208	14.8437	0					1.48531	-0.163556
1.46907	-0.065066	2.95563	19.4207	14.8561	0					1.48656	-0.163556
1.47032	-0.065375	2.95812	19.4206	14.8686	0					1.4878	-0.163556
1.47156	-0.06564	2.96061	19.4204	14.881	0					1.48905	-0.163556
1.47281	-0.066284	2.9631	19.4202	14.8935	0					1.49029	-0.163556
1.47405	-0.066978	2.96559	19.42	14.906	0					1.49154	-0.163556
1.4753	-0.067408	2.96808	19.4199	14.9184	0					1.49278	-0.163556
1.47654	-0.068246	2.97057	19.4196	14.9309	0					1.49403	-0.163556
1.47779	-0.067773	2.97306	19.4193	14.9433	0					1.49527	-0.163556
1.47903	-0.068049	2.97555	19.4191	14.9558	0					1.49652	-0.163556
1.48028	-0.067573	2.97804	19.4188	14.9682	0					1.49776	-0.163556
1.48152	-0.068072	2.98053	19.4185	14.9807	0					1.49901	-0.163556
1.48277	-0.068014	2.98302	19.4183	14.9932	0					1.50025	-0.163556
1.48401	-0.068027	2.98551	19.4181	15.0056	0					1.5015	-0.163556
1.48526	-0.068528	2.988	19.4179	15.0181	0					1.50274	-0.163556
1.4865	-0.0687	2.99049	19.4178	15.0305	0					1.50399	-0.163556
1.48775	-0.069118	2.99298	19.4177	15.043	0					1.50523	-0.163556
1.48899	-0.070154	2.99547	19.4175	15.0554	0					1.50648	-0.163556
1.49024	-0.070465	2.99796	19.4173	15.0679	0					1.50772	-0.163556
1.49148	-0.069915	3.00045	19.4172	15.0803	0					1.50897	-0.163556
1.49273	-0.070208	3.00294	19.4171	15.0928	0					1.51021	-0.163556
1.49397	-0.070031	3.00543	19.4171	15.1053	0					1.51146	-0.163556
1.49522	-0.069868	3.00792	19.417	15.1177	0					1.5127	-0.163556
1.49646	-0.070603	3.01041	19.417	15.1302	0					1.51395	-0.163556
1.49771	-0.07145	3.0129	19.4169	15.1426	0					1.51519	-0.163556
1.49895	-0.071332	3.01539	19.4169	15.1551	0					1.51644	-0.163557
1.5002	-0.071209	3.01788	19.4169	15.1675	0					1.51768	-0.163557
1.50144	-0.071884	3.02037	19.4169	15.18	0					1.51893	-0.163557
1.50269	-0.072176	3.02286	19.417	15.1925	0					1.52017	-0.163557
1.50393	-0.073332	3.02535	19.4171	15.2049	0					1.52142	-0.163557
1.50518	-0.07294	3.02784	19.4172	15.2174	0					1.52266	-0.163557
1.50642	-0.072897	3.03033	19.4174	15.2298	0					1.52391	-0.163557
1.50767	-0.072673	3.03282	19.4175	15.2423	0					1.52515	-0.163557
1.50891	-0.073603	3.03531	19.4177	15.2547	0					1.5264	-0.163557
1.51016	-0.07335	3.0378	19.4179	15.2672	0					1.52764	-0.163557
1.5114	-0.074141	3.04029	19.4181	15.2797	0					1.52889	-0.163557
1.51265	-0.073297	3.04278	19.4182	15.2921	0					1.53013	-0.163557
1.51389	-0.072518	3.04527	19.4183	15.3046	0					1.53138	-0.163557
1.51514	-0.071564	3.04776	19.4185	15.317	0					1.53262	-0.163557
1.51638	-0.07105	3.05025	19.4186	15.3295	0					1.53387	-0.163557
1.51763	-0.07091	3.05274	19.4189	15.3419	0					1.53511	-0.163557
1.51887	-0.072162	3.05523	19.4191	15.3544	0					1.53636	-0.163557
1.52012	-0.071975	3.05772	19.4193	15.3669	0					1.5376	-0.163557
1.52136	-0.071686	3.06021	19.4195	15.3793	0					1.53885	-0.163557
1.52261	-0.071883	3.0627	19.4197	15.3918	0					1.54009	-0.163557
1.52385	-0.072368	3.06519	19.4198	15.4042	0					1.54134	-0.163557
1.5251	-0.072677	3.06768	19.42	15.4167	0					1.54258	-0.163557
1.52634	-0.073246	3.07017	19.4201	15.4291	0					1.54383	-0.163557
1.52759	-0.073788	3.07266	19.4203	15.4416	0					1.54507	-0.163557
1.52883	-0.074242	3.07515	19.4204	15.4541	0					1.54632	-0.163557
1.53008	-0.074847	3.07764	19.4204	15.4665	0					1.54756	-0.163557
1.53132	-0.075852	3.08013	19.4205	15.479	0					1.54881	-0.163557
1.53257	-0.077043	3.08262	19.4207	15.4914	0					1.55005	-0.163557
1.53381	-0.076648	3.08511	19.4208	15.5039	0					1.5513	-0.163557
1.53506	-0.075632	3.0876	19.421	15.5163	0					1.55254	-0.163557
1.5363	-0.075643	3.09009	19.4212	15.5288	0					1.55379	-0.163557
1.53755	-0.075592	3.09258	19.4214	15.5413	0					1.55503	-0.163557
1.53879	-0.075688	3.09507	19.4215	15.5537	0					1.55628	-0.163557
1.54004	-0.076549	3.09756	19.4216	15.5662	0					1.55752	-0.163557
1.54128	-0.076391	3.10005	19.4217	15.5786	0					1.55877	-0.163557
1.54253	-0.0763	3.10254	19.4218	15.5911	0					1.56001	-0.163557
1.54377	-0.077165	3.10503	19.4219	15.6035	0					1.56126	-0.163557
1.54502	-0.077336	3.10752	19.4219	15.616	0					1.5625	-0.163557
1.54626	-0.07746	3.11001	19.4219	15.6285	0					1.56375	-0.163557
1.54751	-0.077335	3.1125	19.4219	15.6409	0					1.56499	-0.163557
1.54875	-0.077193	3.11499	19.4218	15.6534	0					1.56624	-0.163557
1.55	-0.076887	3.11748	19.4217	15.6658	0					1.56748	-0.163557
1.55124	-0.07645	3.11997	19.4218	15.6783	0					1.56873	-0.163557
1.55249	-0.076031	3.12246	19.4219	15.6907	0					1.56997	-0.163557
1.55373	-0.077395	3.12495	19.422	15.7032	0					1.57122	-0.163557
1.55498	-0.077113	3.12744	19.4222	15.7157	0					1.57246	-0.163557
1.55622	-0.077671	3.12993	19.4224	15.7281	0					1.57371	-0.163557
1.55747	-0.077348	3.13242	19.4226	15.7406	0					1.57495	-0.163557
1.55871	-0.076569	3.13491	19.4228	15.753	0					1.5762	-0.163557
1.55996	-0.076345	3.1374	19.4229	15.7655	0					1.57744	-0.163558
1.5612	-0.075516	3.13989	19.423	15.7779	0					1.57869	-0.163558
1.56245	-0.075067	3.14238	19.423	15.7904	0					1.57993	-0.163558
1.56369	-0.073783	3.14487	19.423	15.8029	0					1.58118	-0.163558
1.56494	-0.073803	3.14736	19.423	15.8153	0					1.58242	-0.163558
1.56618	-0.072768	3.14985	19.423	15.8278	0					1.58367	-0.163558
1.56743	-0.072888	3.15234	19.4228	15.8402	0					1.58491	-0.163558
1.56867	-0.072576	3.15483	19.4227	15.8527	0					1.58616	-0.163558
1.56992	-0.072121	3.15732	19.4226	15.8651	0					1.5874	-0.163558
1.57116	-0.071896	3.15981	19.4226	15.8776	0					1.58865	-0.163558
1.57241	-0.072404	3.1623	19.4226	15.8901	0					1.58989	-0.163558
1.57365	-0.071796	3.16479	19.4225	15.9025	0					1.59114	-0.163558
1.5749	-0.071852	3.16728	19.4225	15.915	0					1.59238	-0.163558
1.57614	-0.072699	3.16977	19.4225	15.9274	0					1.59363	-0.163558
1.57739	-0.072868	3.17226	19.4225	15.9399	0					1.59487	-0.163558
1.57863	-0.073494	3.17475	19.4224	15.9523	0					1.59612	-0.163558
1.57988	-0.073929	3.17724	19.4223	15.9648	0					1.59736	-0.163558
1.58112	-0.074164	3.17973	19.4222	15.9773	0					1.59861	-0.163558
1.58237	-0.074899	3.18222	19.4222	15.9897	0					1.59985	-0.163558
1.58361	-0.075794	3.18471	19.4222	16.0022	0					1.6011	-0.163558
1.58486	-0.075774	3.1872	19.4222	16.0146	0					1.60234	-0.163558
1.5861	-0.075601	3.18969	19.4221	16.0271	0					1.60359	-0.163558
1.58735	-0.075137	3.19218	19.422	16.0395	0					1.60483	-0.163558
1.58859	-0.075236	3.19467	19.4219	16.052	0					1.60608	-0.163558
1.58984	-0.07564	3.19716	19.4218	16.0645	0					1.60732	-0.163558
1.59108	-0.075645	3.19965	19.4218	16.0769	0					1.60857	-0.163558
1.59233	-0.075537	3.20214	19.4218	16.0894	0					1.60981	-0.163558
1.59357	-0.075479	3.20463	19.4216	16.1018	0					1.61106	-0.163558
1.59482	-0.074562	3.20712	19.4216	16.1143	0					1.6123	-0.163558
1.59606	-0.0743	3.20961	19.4215	16.1267	0					1.61355	-0.163558
1.59731	-0.074896	3.2121	19.4215	16.1392	0					1.61479	-0.163558
1.59855	-0.075039	3.21459	19.4214	16.1516	0					1.61604	-0.163558
1.5998	-0.074981	3.21708	19.4212	16.1641	0					1.61728	-0.163558
1.60104	-0.07456	3.21957	19.4211	16.1766	0					1.61853	-0.163558
1.60229	-0.074294	3.22206	19.4211	16.189	0					1.61977	-0.163558
1.60353	-0.074574	3.22455	19.421	16.2015	0					1.62102	-0.163558
1.60478	-0.074519	3.22704	19.4208	16.2139	0					1.62226	-0.163558
1.60602	-0.074583	3.22953	19.4207	16.2264	0					1.62351	-0.163558
1.60727	-0.073867	3.23202	19.4206	16.2388	0					1.62475	-0.163558
1.60851	-0.074186	3.23451	19.4206	16.2513	0					1.626	-0.163558
1.60976	-0.074234	3.237	19.4205	16.2638	0					1.62724	-0.163558
1.611	-0.074949	3.23949	19.4204	16.2762	0					1.62849	-0.163559
1.61225	-0.074382	3.24198	19.4204	16.2887	0					1.62973	-0.163559
1.61349	-0.074552	3.24447	19.4205	16.3011	0					1.63098	-0.163559
1.61474	-0.075205	3.24696	19.4205	16.3136	0					1.63222	-0.163559
1.61598	-0.075353	3.24945	19.4205	16.326	0					1.63347	-0.163559
1.61723	-0.075264	3.25194	19.4205	16.3385	0					1.63471	-0.163559
1.61847	-0.075225	3.25443	19.4203	16.351	0					1.63596	-0.163559
1.61972	-0.075097	3.25692	19.4203	16.3634	0					1.63721	-0.163559
1.62096	-0.075407	3.25941	19.4203	16.3759	0					1.63845	-0.163559
1.62221	-0.075252	3.2619	19.4203	16.3883	0					1.63969	-0.163559
1.62345	-0.075637	3.26439	19.4203	16.4008	0					1.64094	-0.163559
1.6247	-0.076482	3.26688	19.4202	16.4132	0					1.64219	-0.163559
1.62594	-0.077852	3.26937	19.4202	16.4257	0					1.64343	-0.163559
1.62719	-0.078037	3.27186	19.4201	16.4382	0					1.64468	-0.163559
1.62843	-0.078366	3.27435	19.4202	16.4506	0					1.64592	-0.163559
1.62968	-0.079259	3.27684	19.4203	16.4631	0					1.64716	-0.163559
1.63092	-0.0795	3.27933	19.4204	16.4755	0					1.64841	-0.163559
1.63217	-0.079719	3.28182	19.4204	16.488	0					1.64966	-0.163559
1.63342	-0.079866	3.28431	19.4205	16.5004	0					1.6509	-0.163559
1.63466	-0.08036	3.2868	19.4207	16.5129	0					1.65214	-0.163559
1.6359	-0.080723	3.28929	19.4207	16.5254	0					1.65339	-0.163559
1.63715	-0.080396	3.29178	19.4206	16.5378	0					1.65464	-0.163559
1.6384	-0.080105	3.29427	19.4207	16.5503	0					1.65588	-0.163559
1.63964	-0.080241	3.29676	19.4208	16.5627	0					1.65712	-0.163559
1.64088	-0.080054	3.29926	19.4208	16.5752	0					1.65837	-0.163559
1.64213	-0.079826	3.30174	19.4208	16.5876	0					1.65962	-0.163559
1.64338	-0.08014	3.30423	19.4209	16.6001	0					1.66086	-0.163559
1.64462	-0.080675	3.30673	19.4209	16.6126	0					1.6621	-0.163559
1.64586	-0.080851	3.30922	19.4209	16.625	0					1.66335	-0.163559
1.64711	-0.080916	3.3117	19.4208	16.6375	0					1.6646	-0.163559
1.64836	-0.081238	3.31419	19.4207	16.6499	0					1.66584	-0.163559
1.6496	-0.081178	3.31669	19.4206	16.6624	0					1.66708	-0.163559
1.65084	-0.081132	3.31917	19.4204	16.6748	0					1.66833	-0.163559
1.65209	-0.081092	3.32166	19.4203	16.6873	0					1.66958	-0.163559
1.65333	-0.081064	3.32416	19.42	16.6998	0					1.67082	-0.163559
1.65458	-0.081097	3.32665	19.4198	16.7122	0					1.67206	-0.163559
1.65583	-0.080864	3.32913	19.4197	16.7247	0					1.67331	-0.163559
1.65707	-0.080679	3.33162	19.4196	16.7371	0					1.67456	-0.163559
1.65831	-0.080777	3.33412	19.4195	16.7496	0					1.6758	-0.163559
1.65956	-0.080892	3.33661	19.4194	16.762	0					1.67704	-0.16356
1.66081	-0.0808	3.33909	19.4193	16.7745	0					1.67829	-0.16356
1.66205	-0.080663	3.34158	19.4192	16.787	0					1.67954	-0.16356
1.66329	-0.080977	3.34408	19.4191	16.7994	0					1.68078	-0.16356
1.66454	-0.08151	3.34657	19.419	16.8119	0					1.68203	-0.16356
1.66579	-0.081671	3.34906	19.419	16.8243	0					1.68327	-0.16356
1.66703	-0.081945	3.35155	19.4189	16.8368	0					1.68451	-0.16356
1.66827	-0.081751	3.35404	19.4187	16.8492	0					1.68576	-0.16356
1.66952	-0.082029	3.35653	19.4186	16.8617	0					1.68701	-0.16356
1.67077	-0.082505	3.35902	19.4185	16.8742	0					1.68825	-0.16356
1.67201	-0.083125	3.36151	19.4186	16.8866	0					1.68949	-0.16356
1.67325	-0.082701	3.364	19.4186	16.8991	0					1.69074	-0.16356
1.6745	-0.083105	3.36649	19.4187	16.9115	0					1.69199	-0.16356
1.67575	-0.083873	3.36898	19.4188	16.924	0					1.69323	-0.16356
1.67699	-0.083595	3.37147	19.4189	16.9364	0					1.69448	-0.16356
1.67823	-0.083263	3.37396	19.4188	16.9489	0					1.69572	-0.16356
1.67948	-0.083326	3.37645	19.4187	16.9614	0					1.69697	-0.16356
1.68073	-0.083884	3.37894	19.4187	16.9738	0					1.69821	-0.16356
1.68197	-0.084273	3.38143	19.4186	16.9863	0					1.69946	-0.16356
1.68321	-0.084409	3.38392	19.4185	16.9987	0					1.7007	-0.16356
1.68446	-0.084357	3.38641	19.4184	17.0112	0					1.70195	-0.16356
1.68571	-0.084508	3.3889	19.4185	17.0236	0					1.70319	-0.16356
1.68695	-0.084614	3.39139	19.4185	17.0361	0					1.70444	-0.16356
1.6882	-0.084562	3.39388	19.4186	17.0485	0					1.70568	-0.16356
1.68944	-0.084268	3.39637	19.4186	17.061	0					1.70693	-0.16356
1.69069	-0.084908	3.39886	19.4187	17.0735	0					1.70817	-0.16356
1.69193	-0.085043	3.40135	19.4187	17.0859	0					1.70942	-0.16356
1.69318	-0.085211	3.40384	19.4187	17.0984	0					1.71066	-0.16356
1.69442	-0.085805	3.40633	19.4187	17.1108	0					1.71191	-0.16356
1.69567	-0.086147	3.40882	19.4187	17.1233	0					1.71315	-0.16356
1.69691	-0.086645	3.41131	19.4187	17.1358	0					1.7144	-0.16356
1.69816	-0.087162	3.4138	19.4188	17.1482	0					1.71564	-0.16356
1.6994	-0.087468	3.41629	19.4189	17.1607	0					1.71689	-0.16356
1.70065	-0.087475	3.41878	19.4191	17.1731	0					1.71813	-0.16356
1.70189	-0.087979	3.42127	19.4191	17.1856	0					1.71938	-0.16356
1.70314	-0.088191	3.42376	19.4193	17.198	0					1.72062	-0.16356
1.70438	-0.087745	3.42625	19.4194	17.2105	0					1.72187	-0.16356
1.70563	-0.087372	3.42874	19.4194	17.2229	0					1.72311	-0.16356
1.70687	-0.08697	3.43123	19.4196	17.2354	0					1.72436	-0.16356
1.70812	-0.086575	3.43372	19.4196	17.2479	0					1.7256	-0.16356
1.70936	-0.086213	3.43621	19.4196	17.2603	0					1.72685	-0.16356
1.71061	-0.086183	3.4387	19.4195	17.2728	0					1.72809	-0.16356
1.71185	-0.086424	3.44119	19.4195	17.2852	0					1.72934	-0.163561
1.7131	-0.086676	3.44368	19.4195	17.2977	0					1.73058	-0.163561
1.71434	-0.086422	3.44617	19.4196	17.3101	0					1.73183	-0.163561
1.71559	-0.086093	3.44866	19.4198	17.3226	0					1.73307	-0.163561
1.71683	-0.085628	3.45115	19.4199	17.3351	0					1.73432	-0.163561
1.71808	-0.085218	3.45364	19.42	17.3475	0					1.73556	-0.163561
1.71932	-0.085437	3.45613	19.42	17.36	0					1.73681	-0.163561
1.72057	-0.085606	3.45862	19.4201	17.3724	0					1.73805	-0.163561
1.72181	-0.085575	3.46111	19.4201	17.3849	0					1.7393	-0.163561
1.72306	-0.085979	3.4636	19.4202	17.3973	0					1.74054	-0.163561
1.7243	-0.086841	3.46609	19.4202	17.4098	0					1.74179	-0.163561
1.72555	-0.087308	3.46858	19.4203	17.4223	0					1.74303	-0.163561
1.72679	-0.087104	3.47107	19.4204	17.4347	0					1.74428	-0.163561
1.72804	-0.087072	3.47356	19.4205	17.4472	0					1.74552	-0.163561
1.72928	-0.086989	3.47605	19.4206	17.4596	0					1.74677	-0.163561
1.73053	-0.087273	3.47854	19.4207	17.4721	0					1.74801	-0.163561
1.73177	-0.087086	3.48103	19.4209	17.4845	0					1.74926	-0.163561
1.73302	-0.086665	3.48352	19.4209	17.497	0					1.7505	-0.163561
1.73426	-0.085686	3.48601	19.4208	17.5095	0					1.75175	-0.163561
1.73551	-0.085389	3.4885	19.4207	17.5219	0					1.75299	-0.163561
1.73675	-0.086502	3.49099	19.4206	17.5344	0					1.75424	-0.163561
1.738	-0.086295	3.49348	19.4205	17.5468	0					1.75548	-0.163561
1.73924	-0.086425	3.49597	19.4203	17.5593	0					1.75673	-0.163561
1.74049	-0.086438	3.49846	19.4202	17.5717	0					1.75797	-0.163561
1.74173	-0.086742	3.50095	19.4199	17.5842	0					1.75922	-0.163561
1.74298	-0.087053	3.50344	19.4196	17.5967	0					1.76046	-0.163561
1.74422	-0.086771	3.50593	19.4195	17.6091	0					1.76171	-0.163561
1.74547	-0.086192	3.50842	19.4194	17.6216	0					1.76295	-0.163561
1.74671	-0.086639	3.51091	19.4193	17.634	0					1.7642	-0.163561
1.74796	-0.087171	3.5134	19.4192	17.6465	0					1.76544	-0.163561
1.7492	-0.087229	3.51589	19.4191	17.6589	0					1.76669	-0.163561
1.75045	-0.087039	3.51838	19.419	17.6714	0					1.76793	-0.163561
1.75169	-0.087696	3.52087	19.4188	17.6839	0					1.76918	-0.163561
1.75294	-0.087685	3.52336	19.4186	17.6963	0					1.77042	-0.163561
1.75418	-0.087041	3.52585	19.4185	17.7088	0					1.77167	-0.163561
1.75543	-0.087419	3.52834	19.4185	17.7212	0					1.77291	-0.163561
1.75667	-0.087418	3.53083	19.4184	17.7337	0					1.77416	-0.163562
1.75792	-0.087417	3.53332	19.4184	17.7461	0					1.7754	-0.163562
1.75916	-0.087393	3.53581	19.4184	17.7586	0					1.77665	-0.163562
1.76041	-0.087116	3.5383	19.4185	17.7711	0					1.77789	-0.163562
1.76165	-0.087272	3.54079	19.4186	17.7835	0					1.77914	-0.163562
1.7629	-0.087901	3.54328	19.4186	17.796	0					1.78038	-0.163562
1.76414	-0.088386	3.54577	19.4186	17.8084	0					1.78163	-0.163562
1.76539	-0.088377	3.54826	19.4185	17.8209	0					1.78287	-0.163562
1.76663	-0.089522	3.55075	19.4185	17.8333	0					1.78412	-0.163562
1.76788	-0.090251	3.55324	19.4186	17.8458	0					1.78536	-0.163562
1.76912	-0.090342	3.55573	19.4186	17.8583	0					1.78661	-0.163562
1.77037	-0.090488	3.55822	19.4187	17.8707	0					1.78785	-0.163562
1.77161	-0.090906	3.56071	19.4187	17.8832	0					1.7891	-0.163562
1.77286	-0.090815	3.5632	19.4188	17.8956	0					1.79034	-0.163562
1.7741	-0.091166	3.56569	19.4187	17.9081	0					1.79159	-0.163562
1.77535	-0.091628	3.56818	19.4187	17.9205	0					1.79283	-0.163562
1.77659	-0.091815	3.57067	19.4187	17.933	0					1.79408	-0.163562
1.77784	-0.09291	3.57316	19.4187	17.9455	0					1.79532	-0.163562
1.77908	-0.093658	3.57565	19.4187	17.9579	0					1.79657	-0.163562
1.78033	-0.09503	3.57814	19.4188	17.9704	0					1.79781	-0.163562
1.78157	-0.095485	3.58063	19.4188	17.9828	0					1.79906	-0.163562
1.78282	-0.096309	3.58312	19.4188	17.9953	0					1.8003	-0.163562
1.78406	-0.096209	3.58561	19.4187	18.0077	0					1.80155	-0.163562
1.78531	-0.096885	3.5881	19.4187	18.0202	0					1.80279	-0.163562
1.78655	-0.096831	3.59059	19.4188	18.0327	0					1.80404	-0.163562
1.7878	-0.096651	3.59308	19.4188	18.0451	0					1.80528	-0.163563
1.78904	-0.097476	3.59557	19.4189	18.0576	0					1.80653	-0.163563
1.79029	-0.097972	3.59806	19.4189	18.07	0					1.80777	-0.163563
1.79153	-0.097314	3.60055	19.4188	18.0825	0					1.80902	-0.163563
1.79278	-0.097039	3.60304	19.4188	18.0949	0					1.81026	-0.163563
1.79402	-0.097098	3.60553	19.4188	18.1074	0					1.81151	-0.163563
1.79527	-0.097508	3.60802	19.4187	18.1198	0					1.81275	-0.163563
1.79651	-0.098354	3.61051	19.4187	18.1323	0					1.814	-0.163563
1.79776	-0.097764	3.613	19.4187	18.1448	0					1.81524	-0.163563
1.799	-0.097962	3.61549	19.4187	18.1572	0					1.81649	-0.163563
1.80025	-0.098408	3.61798	19.4187	18.1697	0					1.81773	-0.163563
1.80149	-0.098883	3.62047	19.4187	18.1821	0					1.81898	-0.163563
1.80274	-0.098852	3.62296	19.4187	18.1946	0					1.82022	-0.163563
1.80398	-0.098666	3.62545	19.4187	18.207	0					1.82147	-0.163563
1.80523	-0.099197	3.62794	19.4187	18.2195	0					1.82271	-0.163563
1.80647	-0.09933	3.63043	19.4186	18.232	0					1.82396	-0.163563
1.80772	-0.099912	3.63292	19.4186	18.2444	0					1.8252	-0.163563
1.80896	-0.100265	3.63541	19.4186	18.2569	0					1.82645	-0.163563
1.81021	-0.101021	3.6379	19.4186	18.2693	0					1.82769	-0.163563
1.81145	-0.100781	3.64039	19.4186	18.2818	0					1.82894	-0.163563
1.8127	-0.101282	3.64288	19.4186	18.2942	0					1.83018	-0.163563
1.81394	-0.100942	3.64537	19.4185	18.3067	0					1.83143	-0.163563
1.81519	-0.101499	3.64786	19.4184	18.3192	0					1.83267	-0.163563
1.81643	-0.102369	3.65035	19.4184	18.3316	0					1.83392	-0.163563
1.81768	-0.102926	3.65284	19.4183	18.3441	0					1.83516	-0.163563
1.81892	-0.102532	3.65533	19.4182	18.3565	0					1.83641	-0.163563
1.82017	-0.102427	3.65782	19.418	18.369	0					1.83765	-0.163563
1.82141	-0.102724	3.66031	19.4177	18.3814	0					1.8389	-0.163563
1.82266	-0.103559	3.6628	19.4175	18.3939	0					1.84014	-0.163563
1.8239	-0.103923	3.66529	19.4175	18.4064	0					1.84139	-0.163563
1.82515	-0.103575	3.66778	19.4174	18.4188	0					1.84263	-0.163563
1.82639	-0.102196	3.67027	19.4172	18.4313	0					1.84388	-0.163563
1.82764	-0.10249	3.67276	19.4171	18.4437	0					1.84512	-0.163563
1.82888	-0.102532	3.67525	19.417	18.4562	0					1.84637	-0.163564
1.83013	-0.102147	3.67774	19.417	18.4686	0					1.84761	-0.163564
1.83137	-0.103033	3.68023	19.4169	18.4811	0					1.84886	-0.163564
1.83262	-0.103686	3.68272	19.4169	18.4936	0					1.8501	-0.163564
1.83386	-0.102878	3.68521	19.4168	18.506	0					1.85135	-0.163564
1.83511	-0.10279	3.6877	19.4167	18.5185	0					1.85259	-0.163564
1.83635	-0.102842	3.69019	19.4166	18.5309	0					1.85384	-0.163564
1.8376	-0.103381	3.69268	19.4165	18.5434	0					1.85508	-0.163564
1.83884	-0.103282	3.69517	19.4163	18.5558	0					1.85633	-0.163564
1.84009	-0.101955	3.69766	19.4162	18.5683	0					1.85757	-0.163564
1.84133	-0.101348	3.70015	19.4161	18.5808	0					1.85882	-0.163564
1.84258	-0.101156	3.70264	19.416	18.5932	0					1.86006	-0.163564
1.84382	-0.101006	3.70513	19.4159	18.6057	0					1.86131	-0.163564
1.84507	-0.100152	3.70762	19.4158	18.6181	0					1.86255	-0.163564
1.84631	-0.101047	3.71011	19.4157	18.6306	0					1.8638	-0.163564
1.84756	-0.100165	3.7126	19.4156	18.643	0					1.86504	-0.163564
1.8488	-0.099621	3.71509	19.4155	18.6555	0					1.86629	-0.163564
1.85005	-0.099056	3.71758	19.4155	18.668	0					1.86753	-0.163564
1.85129	-0.098915	3.72007	19.4156	18.6804	0					1.86878	-0.163564
1.85254	-0.098064	3.72256	19.4158	18.6929	0					1.87002	-0.163564
1.85378	-0.097698	3.72505	19.416	18.7053	0					1.87127	-0.163564
1.85503	-0.097269	3.72754	19.4161	18.7178	0					1.87251	-0.163564
1.85627	-0.09723	3.73003	19.4161	18.7302	0					1.87376	-0.163564
1.85752	-0.097101	3.73252	19.416	18.7427	0					1.875	-0.163564
1.85876	-0.097285	3.73501	19.416	18.7552	0					1.87625	-0.163564
1.86001	-0.09818	3.7375	19.416	18.7676	0					1.87749	-0.163564
1.86125	-0.097572	3.73999	19.4159	18.7801	0					1.87874	-0.163564
1.8625	-0.096893	3.74248	19.4158	18.7925	0					1.87998	-0.163564
1.86374	-0.096095	3.74497	19.4158	18.805	0					1.88123	-0.163564
1.86499	-0.096261	3.74746	19.4158	18.8174	0					1.88247	-0.163564
1.86623	-0.096692	3.74995	19.4157	18.8299	0					1.88372	-0.163564
1.86748	-0.096194	3.75244	19.4157	18.8424	0					1.88496	-0.163564
1.86872	-0.096489	3.75493	19.4157	18.8548	0					1.88621	-0.163564
1.86997	-0.096175	3.75742	19.4157	18.8673	0					1.88745	-0.163565
1.87121	-0.096238	3.75991	19.4158	18.8797	0					1.8887	-0.163565
1.87246	-0.094501	3.7624	19.4158	18.8922	0					1.88994	-0.163565
1.8737	-0.094872	3.76489	19.4158	18.9046	0					1.89119	-0.163565
1.87495	-0.09451	3.76738	19.4159	18.9171	0					1.89243	-0.163565
1.87619	-0.094794	3.76987	19.4159	18.9296	0					1.89368	-0.163565
1.87744	-0.094317	3.77236	19.416	18.942	0					1.89492	-0.163565
1.87868	-0.094087	3.77485	19.4159	18.9545	0					1.89617	-0.163565
1.87993	-0.093204	3.77734	19.4158	18.9669	0					1.89741	-0.163565
1.88117	-0.09355	3.77983	19.4158	18.9794	0					1.89866	-0.163565
1.88242	-0.093943	3.78232	19.4157	18.9918	0					1.8999	-0.163565
1.88366	-0.093865	3.78481	19.4156	19.0043	0					1.90115	-0.163565
1.88491	-0.093656	3.7873	19.4154	19.0167	0					1.90239	-0.163565
1.88615	-0.092975	3.78979	19.4154	19.0292	0					1.90364	-0.163565
1.8874	-0.093427	3.79228	19.4153	19.0417	0					1.90488	-0.163565
1.88864	-0.094297	3.79477	19.4152	19.0541	0					1.90613	-0.163565
1.88989	-0.094514	3.79726	19.4151	19.0666	0					1.90737	-0.163565
1.89113	-0.093718	3.79975	19.415	19.079	0					1.90862	-0.163565
1.89238	-0.093117	3.80224	19.4149	19.0915	0					1.90986	-0.163565
1.89362	-0.092063	3.80473	19.4149	19.1039	0					1.91111	-0.163565
1.89487	-0.091473	3.80722	19.4148	19.1164	0					1.91235	-0.163565
1.89611	-0.091864	3.80971	19.4146	19.1289	0					1.9136	-0.163565
1.89736	-0.093289	3.8122	19.4146	19.1413	0					1.91484	-0.163566
1.8986	-0.093923	3.81469	19.4145	19.1538	0					1.91609	-0.163566
1.89985	-0.092995	3.81718	19.4145	19.1662	0					1.91734	-0.163566
1.90109	-0.093341	3.81967	19.4145	19.1787	0					1.91858	-0.163566
1.90234	-0.09377	3.82216	19.4146	19.1911	0					1.91982	-0.163566
1.90358	-0.093679	3.82465	19.4146	19.2036	0					1.92107	-0.163566
1.90483	-0.093718	3.82714	19.4146	19.2161	0					1.92231	-0.163566
1.90607	-0.093718	3.82963	19.4147	19.2285	0					1.92356	-0.163566
1.90732	-0.093827	3.83212	19.4149	19.241	0					1.92481	-0.163566
1.90857	-0.092966	3.83461	19.415	19.2534	0					1.92605	-0.163566
1.90981	-0.092811	3.8371	19.4151	19.2659	0					1.92729	-0.163566
1.91105	-0.092745	3.83959	19.4154	19.2783	0					1.92854	-0.163566
1.9123	-0.093213	3.84208	19.4155	19.2908	0					1.92979	-0.163566
1.91355	-0.093498	3.84457	19.4157	19.3033	0					1.93103	-0.163566
1.91479	-0.093291	3.84706	19.4158	19.3157	0					1.93227	-0.163566
1.91603	-0.094153	3.84956	19.416	19.3282	0					1.93352	-0.163566
1.91728	-0.094613	3.85204	19.4162	19.3406	0					1.93477	-0.163566
1.91853	-0.095352	3.85453	19.4164	19.3531	0					1.93601	-0.163566
1.91977	-0.096051	3.85703	19.4164	19.3655	0					1.93725	-0.163566
1.92101	-0.096287	3.85952	19.4164	19.378	0					1.9385	-0.163566
1.92226	-0.096386	3.862	19.4164	19.3905	0					1.93975	-0.163566
1.92351	-0.096433	3.86449	19.4164	19.4029	0					1.94099	-0.163566
1.92475	-0.096429	3.86699	19.4163	19.4154	0					1.94223	-0.163566
1.92599	-0.097577	3.86947	19.4162	19.4278	0					1.94348	-0.163566
1.92724	-0.098258	3.87196	19.4162	19.4403	0					1.94473	-0.163566
1.92849	-0.098283	3.87446	19.4163	19.4527	0					1.94597	-0.163566
1.92973	-0.098585	3.87695	19.4163	19.4652	0					1.94721	-0.163566
1.93098	-0.098315	3.87943	19.4163	19.4777	0					1.94846	-0.163566
1.93222	-0.098707	3.88192	19.4161	19.4901	0					1.94971	-0.163566
1.93346	-0.098996	3.88442	19.416	19.5026	0					1.95095	-0.163566
1.93471	-0.099589	3.88691	19.4159	19.515	0					1.95219	-0.163566
1.93596	-0.099439	3.88939	19.4158	19.5275	0					1.95344	-0.163566
1.9372	-0.099581	3.89188	19.4158	19.5399	0					1.95469	-0.163567
1.93844	-0.099376	3.89438	19.4157	19.5524	0					1.95593	-0.163567
1.93969	-0.09938	3.89687	19.4155	19.5649	0					1.95718	-0.163567
1.94094	-0.099675	3.89935	19.4154	19.5773	0					1.95842	-0.163567
1.94218	-0.099787	3.90184	19.4154	19.5898	0					1.95966	-0.163567
1.94342	-0.099634	3.90434	19.4153	19.6022	0					1.96091	-0.163567
1.94467	-0.099692	3.90683	19.4152	19.6147	0					1.96216	-0.163567
1.94592	-0.099526	3.90932	19.4149	19.6271	0					1.9634	-0.163567
1.94716	-0.099365	3.91181	19.4147	19.6396	0					1.96464	-0.163567
1.9484	-0.099417	3.9143	19.4147	19.6521	0					1.96589	-0.163567
1.94965	-0.100135	3.91679	19.4146	19.6645	0					1.96714	-0.163567
1.9509	-0.100338	3.91928	19.4145	19.677	0					1.96838	-0.163567
1.95214	-0.099807	3.92177	19.4144	19.6894	0					1.96962	-0.163567
1.95338	-0.099536	3.92426	19.4143	19.7019	0					1.97087	-0.163567
1.95463	-0.100152	3.92675	19.4142	19.7143	0					1.97212	-0.163567
1.95588	-0.100742	3.92924	19.4142	19.7268	0					1.97336	-0.163567
1.95712	-0.101196	3.93173	19.4142	19.7393	0					1.97461	-0.163567
1.95836	-0.101956	3.93422	19.4142	19.7517	0					1.97585	-0.163567
1.95961	-0.101645	3.93671	19.4145	19.7642	0					1.9771	-0.163567
1.96086	-0.100942	3.9392	19.4146	19.7766	0					1.97834	-0.163567
1.9621	-0.100977	3.94169	19.4147	19.7891	0					1.97959	-0.163567
1.96335	-0.101063	3.94418	19.4147	19.8015	0					1.98083	-0.163567
1.96459	-0.101297	3.94667	19.4147	19.814	0					1.98208	-0.163567
1.96584	-0.102117	3.94916	19.4146	19.8265	0					1.98332	-0.163567
1.96708	-0.102206	3.95165	19.4147	19.8389	0					1.98457	-0.163567
1.96833	-0.101667	3.95414	19.4147	19.8514	0					1.98581	-0.163567
1.96957	-0.102269	3.95663	19.4147	19.8638	0					1.98706	-0.163567
1.97082	-0.103057	3.95912	19.4148	19.8763	0					1.9883	-0.163567
1.97206	-0.103451	3.96161	19.4149	19.8887	0					1.98955	-0.163567
1.97331	-0.103781	3.9641	19.415	19.9012	0					1.99079	-0.163567
1.97455	-0.103228	3.96659	19.415	19.9137	0					1.99204	-0.163567
1.9758	-0.102493	3.96908	19.415	19.9261	0					1.99328	-0.163568
1.97704	-0.102415	3.97157	19.415	19.9386	0					1.99453	-0.163568
1.97829	-0.102399	3.97406	19.4152	19.951	0					1.99577	-0.163568
1.97953	-0.102299	3.97655	19.4152	19.9635	0					1.99702	-0.163568
1.98078	-0.1022	3.97904	19.4152	19.9759	0					1.99826	-0.163568
1.98202	-0.102078	3.98153	19.4152	19.9884	0					1.99951	-0.163568
1.98327	-0.101798	3.98402	19.4151	20.0009	0					2.00075	-0.163568
1.98451	-0.10125	3.98651	19.4149	20.0133	0					2.002	-0.163568
1.98576	-0.101252	3.989	19.4148	20.0258	0					2.00324	-0.163568
1.987	-0.101747	3.99149	19.4148	20.0382	0					2.00449	-0.163568
1.98825	-0.101992	3.99398	19.4149	20.0507	0					2.00573	-0.163568
1.98949	-0.101446	3.99647	19.415	20.0631	0					2.00698	-0.163568
1.99074	-0.100984	3.99896	19.415	20.0756	0					2.00822	-0.163568
1.99198	-0.101041	4.00145	19.4151	20.088	0					2.00947	-0.163568
1.99323	-0.101012	4.00394	19.4151	20.1005	0					2.01071	-0.163568
1.99447	-0.101335	4.00643	19.4152	20.113	0					2.01196	-0.163568
1.99572	-0.102024	4.00892	19.4153	20.1254	0					2.0132	-0.163568
1.99696	-0.102368	4.01141	19.4154	20.1379	0					2.01445	-0.163568
1.99821	-0.10247	4.0139	19.4155	20.1503	0					2.01569	-0.163568
1.99945	-0.103117	4.01639	19.4156	20.1628	0					2.01694	-0.163568
2.0007	-0.103833	4.01888	19.4157	20.1752	0					2.01818	-0.163568
2.00194	-0.104453	4.02137	19.4159	20.1877	0					2.01943	-0.163569
2.00319	-0.104365	4.02386	19.4161	20.2002	0					2.02067	-0.163569
2.00443	-0.103826	4.02635	19.4163	20.2126	0					2.02192	-0.163569
2.00568	-0.104548	4.02884	19.4165	20.2251	0					2.02316	-0.163569
2.00692	-0.105154	4.03133	19.4166	20.2375	0					2.02441	-0.163569
2.00817	-0.10518	4.03382	19.4168	20.25	0					2.02565	-0.163569
2.00941	-0.105293	4.03631	19.417	20.2624	0					2.0269	-0.163569
2.01066	-0.105365	4.0388	19.4171	20.2749	0					2.02814	-0.163569
2.0119	-0.105509	4.04129	19.4173	20.2874	0					2.02939	-0.163569
2.01315	-0.105259	4.04378	19.4175	20.2998	0					2.03063	-0.163569
2.01439	-0.105464	4.04627	19.4176	20.3123	0					2.03188	-0.163569
2.01564	-0.105983	4.04876	19.4178	20.3247	0					2.03312	-0.163569
2.01688	-0.105911	4.05125	19.4179	20.3372	0					2.03437	-0.163569
2.01813	-0.105411	4.05374	19.4179	20.3496	0					2.03561	-0.163569
2.01937	-0.105093	4.05623	19.4179	20.3621	0					2.03686	-0.163569
2.02062	-0.103829	4.05872	19.4179	20.3746	0					2.0381	-0.163569
2.02186	-0.103168	4.06121	19.4181	20.387	0					2.03935	-0.163569
2.02311	-0.10285	4.0637	19.418	20.3995	0					2.04059	-0.163569
2.02435	-0.102317	4.06619	19.4181	20.4119	0					2.04184	-0.163569
2.0256	-0.102266	4.06868	19.4182	20.4244	0					2.04308	-0.163569
2.02684	-0.101799	4.07117	19.4183	20.4368	0					2.04433	-0.163569
2.02809	-0.101163	4.07366	19.4184	20.4493	0					2.04557	-0.163569
2.02933	-0.10088	4.07615	19.4183	20.4618	0					2.04682	-0.163569
2.03058	-0.101143	4.07864	19.4183	20.4742	0					2.04806	-0.163569
2.03182	-0.100744	4.08113	19.4183	20.4867	0					2.04931	-0.163569
2.03307	-0.100294	4.08362	19.4183	20.4991	0					2.05055	-0.163569
2.03431	-0.100802	4.08611	19.4183	20.5116	0					2.0518	-0.163569
2.03556	-0.101252	4.0886	19.4182	20.524	0					2.05304	-0.163569
2.0368	-0.10214	4.09109	19.4182	20.5365	0					2.05429	-0.163569
2.03805	-0.102544	4.09358	19.4182	20.549	0					2.05553	-0.163569
2.03929	-0.101805	4.09607	19.418	20.5614	0					2.05678	-0.16357
2.04054	-0.101324	4.09856	19.4179	20.5739	0					2.05802	-0.16357
2.04178	-0.101335	4.10105	19.4178	20.5863	0					2.05927	-0.16357
2.04303	-0.101329	4.10354	19.4176	20.5988	0					2.06051	-0.16357
2.04427	-0.100895	4.10603	19.4175	20.6112	0					2.06176	-0.16357
2.04552	-0.100482	4.10852	19.4174	20.6237	0					2.063	-0.16357
2.04676	-0.100346	4.11101	19.4173	20.6362	0					2.06425	-0.16357
2.04801	-0.100444	4.1135	19.4174	20.6486	0					2.06549	-0.16357
2.04925	-0.100493	4.11599	19.4174	20.6611	0					2.06674	-0.16357
2.0505	-0.100146	4.11848	19.4174	20.6735	0					2.06798	-0.16357
2.05174	-0.099167	4.12097	19.4174	20.686	0					2.06923	-0.16357
2.05299	-0.099231	4.12346	19.4176	20.6984	0					2.07047	-0.16357
2.05423	-0.098745	4.12595	19.4179	20.7109	0					2.07172	-0.16357
2.05548	-0.098599	4.12844	19.418							2.07296	-0.16357
2.05672	-0.098559	4.13093	19.4181							2.07421	-0.16357
2.05797	-0.097684	4.13342	19.4183							2.07545	-0.16357
2.05921	-0.097574	4.13591	19.4186							2.0767	-0.16357
2.06046	-0.098215	4.1384	19.4186							2.07794	-0.16357
2.0617	-0.098506	4.14089	19.4187							2.07919	-0.16357
2.06295	-0.096798	4.14338	19.4188							2.08043	-0.16357
2.06419	-0.095766	4.14587	19.419							2.08168	-0.163571
2.06544	-0.095221	4.14836	19.4191							2.08292	-0.163571
2.06668	-0.095729	4.15085	19.4191							2.08417	-0.163571
2.06793	-0.095854	4.15334	19.419							2.08541	-0.163571
2.06917	-0.095098	4.15583	19.4189							2.08666	-0.163571
2.07042	-0.095274	4.15832	19.4188							2.0879	-0.163571
2.07166	-0.095172	4.16081	19.4188							2.08915	-0.163571
2.07291	-0.094778	4.1633	19.4187							2.09039	-0.163571
2.07415	-0.095083	4.16579	19.4185							2.09164	-0.163571
2.0754	-0.095085	4.16828	19.4184							2.09288	-0.163571
2.07664	-0.095309	4.17077	19.4183							2.09413	-0.163571
2.07789	-0.095423	4.17326	19.4182							2.09537	-0.163571
2.07913	-0.095291	4.17575	19.418							2.09662	-0.163571
2.08038	-0.095602	4.17824	19.4178							2.09786	-0.163571
2.08162	-0.095672	4.18073	19.4176							2.09911	-0.163571
2.08287	-0.095459	4.18322	19.4175							2.10035	-0.163571
2.08411	-0.095335	4.18571	19.4175							2.1016	-0.163571
2.08536	-0.095761	4.1882	19.4174							2.10284	-0.163571
2.0866	-0.096887	4.19069	19.4173							2.10409	-0.163571
2.08785	-0.097255	4.19318	19.4171							2.10533	-0.163572
2.08909	-0.097632	4.19567	19.4171							2.10658	-0.163572
2.09034	-0.098108	4.19816	19.417							2.10782	-0.163572
2.09158	-0.098601	4.20065	19.4168							2.10907	-0.163572
2.09283	-0.09843	4.20314	19.4167							2.11031	-0.163572
2.09407	-0.098728	4.20563	19.4167							2.11156	-0.163572
2.09532	-0.099534	4.20812	19.4168							2.1128	-0.163572
2.09656	-0.099289	4.21061	19.4168							2.11405	-0.163572
2.09781	-0.098578	4.2131	19.4167							2.11529	-0.163572
2.09905	-0.098043	4.21559	19.4168							2.11654	-0.163572
2.1003	-0.098319	4.21808	19.4169							2.11778	-0.163572
2.10154	-0.099888	4.22057	19.417							2.11903	-0.163572
2.10279	-0.100955	4.22306	19.4171							2.12027	-0.163572
2.10403	-0.101911	4.22555	19.4173							2.12152	-0.163572
2.10528	-0.102168	4.22804	19.4174							2.12276	-0.163572
2.10652	-0.102495	4.23053	19.4174							2.12401	-0.163572
2.10777	-0.103163	4.23302	19.4175							2.12525	-0.163572
2.10901	-0.104271	4.23551	19.4175							2.1265	-0.163572
2.11026	-0.105027	4.238	19.4174							2.12774	-0.163572
2.1115	-0.104416	4.24049	19.4173							2.12899	-0.163572
2.11275	-0.103747	4.24298	19.4173							2.13023	-0.163572
2.11399	-0.104138	4.24547	19.4173							2.13148	-0.163572
2.11524	-0.104399	4.24796	19.4174							2.13272	-0.163572
2.11648	-0.105002	4.25045	19.4175							2.13397	-0.163572
2.11773	-0.104527	4.25294	19.4175							2.13521	-0.163572
2.11897	-0.103528	4.25543	19.4174							2.13646	-0.163572
2.12022	-0.104235	4.25792	19.4175							2.1377	-0.163572
2.12146	-0.104129	4.26041	19.4175							2.13895	-0.163572
2.12271	-0.103774	4.2629	19.4175							2.14019	-0.163572
2.12395	-0.10311	4.26539	19.4174							2.14144	-0.163573
2.1252	-0.104895	4.26788	19.4175							2.14268	-0.163573
2.12644	-0.105357	4.27037	19.4176							2.14393	-0.163573
2.12769	-0.105251	4.27286	19.4176							2.14517	-0.163573
2.12893	-0.10544	4.27535	19.4176							2.14642	-0.163573
2.13018	-0.10585	4.27784	19.4176							2.14766	-0.163573
2.13142	-0.105087	4.28033	19.4175							2.14891	-0.163573
2.13267	-0.104812	4.28282	19.4174							2.15015	-0.163573
2.13391	-0.105585	4.28531	19.4174							2.1514	-0.163573
2.13516	-0.106089	4.2878	19.4174							2.15264	-0.163573
2.1364	-0.105147	4.29029	19.4172							2.15389	-0.163573
2.13765	-0.104503	4.29278	19.4171							2.15513	-0.163573
2.13889	-0.104979	4.29527	19.417							2.15638	-0.163573
2.14014	-0.10514	4.29776	19.4169							2.15762	-0.163573
2.14138	-0.105945	4.30025	19.417							2.15887	-0.163573
2.14263	-0.105932	4.30274	19.4171							2.16011	-0.163573
2.14387	-0.106121	4.30523	19.4171							2.16136	-0.163573
2.14512	-0.106429	4.30772	19.4173							2.1626	-0.163573
2.14636	-0.106595	4.31021	19.4174							2.16385	-0.163574
2.14761	-0.105806	4.3127	19.4176							2.16509	-0.163574
2.14885	-0.105886	4.31519	19.4178							2.16634	-0.163574
2.1501	-0.105917	4.31768	19.4179							2.16758	-0.163574
2.15134	-0.106542	4.32017	19.4181							2.16883	-0.163574
2.15259	-0.107161	4.32266	19.4182							2.17007	-0.163574
2.15383	-0.107524	4.32515	19.4183							2.17132	-0.163574
2.15508	-0.107082	4.32764	19.4183							2.17256	-0.163574
2.15632	-0.106856	4.33013	19.4183							2.17381	-0.163574
2.15757	-0.106248	4.33262	19.4183							2.17505	-0.163574
2.15881	-0.106865	4.33511	19.4184							2.1763	-0.163574
2.16006	-0.106891	4.3376	19.4185							2.17754	-0.163574
2.1613	-0.107142	4.34009	19.4186							2.17879	-0.163574
2.16255	-0.106698	4.34258	19.4188							2.18003	-0.163574
2.16379	-0.105687	4.34507	19.4189							2.18128	-0.163574
2.16504	-0.105482	4.34756	19.419							2.18252	-0.163574
2.16628	-0.104389	4.35005	19.4192							2.18377	-0.163574
2.16753	-0.10342	4.35254	19.4193							2.18501	-0.163574
2.16877	-0.103156	4.35503	19.4194							2.18626	-0.163574
2.17002	-0.10276	4.35752	19.4196							2.1875	-0.163575
2.17126	-0.101356	4.36001	19.4196							2.18875	-0.163575
2.17251	-0.100384	4.3625	19.4197							2.19	-0.163575
2.17375	-0.100699	4.36499	19.4197							2.19124	-0.163575
2.175	-0.101219	4.36748	19.4196							2.19249	-0.163575
2.17624	-0.101715	4.36997	19.4195							2.19373	-0.163575
2.17749	-0.10176	4.37246	19.4195							2.19497	-0.163575
2.17873	-0.101326	4.37495	19.4194							2.19622	-0.163575
2.17998	-0.102459	4.37744	19.4193							2.19746	-0.163575
2.18122	-0.104185	4.37993	19.4193							2.19871	-0.163575
2.18247	-0.103911	4.38242	19.4192							2.19996	-0.163575
2.18371	-0.103869	4.38491	19.4191							2.2012	-0.163575
2.18496	-0.104784	4.3874	19.419							2.20244	-0.163575
2.1862	-0.104399	4.38989	19.419							2.20369	-0.163575
2.18745	-0.103681	4.39238	19.4189							2.20493	-0.163575
2.18869	-0.103942	4.39487	19.4188							2.20618	-0.163575
2.18994	-0.104715	4.39736	19.4187							2.20743	-0.163575
2.19118	-0.104111	4.39985	19.4185							2.20867	-0.163575
2.19243	-0.103734	4.40234	19.4185							2.20992	-0.163575
2.19367	-0.105183	4.40483	19.4184							2.21116	-0.163575
2.19492	-0.106002	4.40732	19.4183							2.2124	-0.163575
2.19617	-0.105713	4.40981	19.4182							2.21365	-0.163575
2.19741	-0.105801	4.4123	19.4181							2.21489	-0.163575
2.19866	-0.106004	4.41479	19.418							2.21614	-0.163575
2.1999	-0.106521	4.41728	19.4179							2.21739	-0.163575
2.20114	-0.10619	4.41977	19.4178							2.21863	-0.163575
2.20239	-0.105951	4.42227	19.4176							2.21988	-0.163575
2.20363	-0.105487	4.42476	19.4174							2.22112	-0.163575
2.20488	-0.106173	4.42725	19.4172							2.22236	-0.163576
2.20613	-0.106396	4.42973	19.417							2.22361	-0.163576
2.20737	-0.10753	4.43222	19.4167							2.22485	-0.163576
2.20861	-0.108185	4.43471	19.4165							2.2261	-0.163576
2.20986	-0.108704	4.4372	19.4163							2.22735	-0.163576
2.2111	-0.108778	4.4397	19.4161							2.22859	-0.163576
2.21235	-0.108274	4.44219	19.4159							2.22984	-0.163576
2.2136	-0.107619	4.44468	19.4157							2.23108	-0.163576
2.21484	-0.1078	4.44717	19.4155							2.23232	-0.163576
2.21609	-0.107431	4.44965	19.4153							2.23357	-0.163576
2.21733	-0.107191	4.45214	19.4151							2.23482	-0.163576
2.21857	-0.108254	4.45463	19.415							2.23606	-0.163576
2.21982	-0.108617	4.45712	19.4148							2.23731	-0.163576
2.22106	-0.108393	4.45962	19.4148							2.23855	-0.163576
2.22231	-0.108919	4.46211	19.4148							2.23979	-0.163576
2.22356	-0.109131	4.4646	19.4149							2.24104	-0.163576
2.2248	-0.109833	4.46708	19.4151							2.24228	-0.163576
2.22605	-0.110674	4.46957	19.4151							2.24353	-0.163576
2.22729	-0.111437	4.47206	19.4152							2.24478	-0.163577
2.22853	-0.111923	4.47455	19.4153							2.24602	-0.163577
2.22978	-0.112581	4.47705	19.4155							2.24727	-0.163577
2.23102	-0.113225	4.47954	19.4155							2.24851	-0.163577
2.23227	-0.113663	4.48203	19.4155							2.24976	-0.163577
2.23352	-0.114341	4.48452	19.4156							2.251	-0.163577
2.23476	-0.114776	4.48701	19.4156							2.25225	-0.163577
2.23601	-0.115122	4.4895	19.4155							2.25349	-0.163577
2.23725	-0.115095	4.49199	19.4154							2.25474	-0.163577
2.23849	-0.114941	4.49448	19.4154							2.25598	-0.163577
2.23974	-0.115008	4.49697	19.4155							2.25723	-0.163577
2.24098	-0.115789	4.49946	19.4156							2.25847	-0.163577
2.24223	-0.115686	4.50195	19.4157							2.25972	-0.163577
2.24348	-0.115641	4.50444	19.4158							2.26096	-0.163577
2.24472	-0.116381	4.50693	19.4158							2.26221	-0.163577
2.24596	-0.116419	4.50942	19.4158							2.26345	-0.163577
2.24721	-0.115989	4.51191	19.4158							2.2647	-0.163577
2.24846	-0.115836	4.5144	19.4159							2.26594	-0.163578
2.2497	-0.11571	4.51689	19.4161							2.26719	-0.163578
2.25095	-0.115814	4.51938	19.4163							2.26843	-0.163578
2.25219	-0.115564	4.52187	19.4164							2.26968	-0.163578
2.25344	-0.116436	4.52436	19.4166							2.27092	-0.163578
2.25468	-0.116383	4.52685	19.4169							2.27217	-0.163578
2.25593	-0.11629	4.52934	19.417							2.27341	-0.163578
2.25717	-0.116031	4.53183	19.4173							2.27466	-0.163578
2.25842	-0.115538	4.53432	19.4175							2.2759	-0.163578
2.25966	-0.114738	4.53681	19.4178							2.27715	-0.163578
2.26091	-0.113811	4.5393	19.418							2.27839	-0.163578
2.26215	-0.112833	4.54179	19.4181							2.27964	-0.163578
2.2634	-0.112203	4.54428	19.4182							2.28088	-0.163578
2.26464	-0.112071	4.54677	19.4184							2.28213	-0.163578
2.26589	-0.112305	4.54926	19.4185							2.28337	-0.163578
2.26713	-0.112369	4.55175	19.4186							2.28462	-0.163578
2.26838	-0.112299	4.55424	19.4186							2.28586	-0.163578
2.26962	-0.111484	4.55673	19.4185							2.28711	-0.163578
2.27087	-0.111158	4.55922	19.4184							2.28835	-0.163579
2.27211	-0.111939	4.56171	19.4183							2.2896	-0.163579
2.27336	-0.112636	4.5642	19.4183							2.29084	-0.163579
2.2746	-0.113724	4.56669	19.4184							2.29209	-0.163579
2.27585	-0.114099	4.56918	19.4184							2.29333	-0.163579
2.27709	-0.113599	4.57167	19.4184							2.29458	-0.163579
2.27834	-0.113791	4.57416	19.4184							2.29582	-0.163579
2.27958	-0.114545	4.57665	19.4183							2.29707	-0.163579
2.28083	-0.114769	4.57914	19.4183							2.29831	-0.163579
2.28207	-0.115012	4.58163	19.4181							2.29956	-0.163579
2.28332	-0.115022	4.58412	19.4179							2.3008	-0.163579
2.28456	-0.114743	4.58661	19.4178							2.30205	-0.163579
2.28581	-0.115146	4.5891	19.4177							2.30329	-0.163579
2.28705	-0.115439	4.59159	19.4176							2.30454	-0.163579
2.2883	-0.115038	4.59408	19.4175							2.30578	-0.163579
2.28954	-0.114763	4.59657	19.4174							2.30703	-0.163579
2.29079	-0.114952	4.59906	19.4172							2.30827	-0.163579
2.29203	-0.11511	4.60155	19.4171							2.30952	-0.16358
2.29328	-0.114803	4.60404	19.417							2.31076	-0.16358
2.29452	-0.115323	4.60653	19.4168							2.31201	-0.16358
2.29577	-0.115864	4.60902	19.4166							2.31325	-0.16358
2.29701	-0.116252	4.61151	19.4165							2.3145	-0.16358
2.29826	-0.116429	4.614	19.4163							2.31574	-0.16358
2.2995	-0.116894	4.61649	19.4162							2.31699	-0.16358
2.30075	-0.117548	4.61898	19.4159							2.31823	-0.16358
2.30199	-0.118181	4.62147	19.4156							2.31948	-0.16358
2.30324	-0.118108	4.62396	19.4156							2.32072	-0.16358
2.30448	-0.118413	4.62645	19.4155							2.32197	-0.16358
2.30573	-0.119003	4.62894	19.4153							2.32321	-0.16358
2.30697	-0.118912	4.63143	19.4153							2.32446	-0.16358
2.30822	-0.118346	4.63392	19.4152							2.3257	-0.16358
2.30946	-0.117629	4.63641	19.415							2.32695	-0.16358
2.31071	-0.118166	4.6389	19.415							2.32819	-0.16358
2.31195	-0.118746	4.64139	19.4149							2.32944	-0.16358
2.3132	-0.118848	4.64388	19.4148							2.33068	-0.16358
2.31444	-0.118768	4.64637	19.4147							2.33193	-0.16358
2.31569	-0.118452	4.64886	19.4146							2.33317	-0.16358
2.31693	-0.118275	4.65135	19.4145							2.33442	-0.16358
2.31818	-0.118263	4.65384	19.4145							2.33566	-0.16358
2.31942	-0.118352	4.65633	19.4146							2.33691	-0.16358
2.32067	-0.118709	4.65882	19.4146							2.33815	-0.16358
2.32191	-0.119187	4.66131	19.4147							2.3394	-0.16358
2.32316	-0.12032	4.6638	19.4147							2.34064	-0.16358
2.3244	-0.121286	4.66629	19.4148							2.34189	-0.16358
2.32565	-0.1219	4.66878	19.4149							2.34313	-0.163581
2.32689	-0.122406	4.67127	19.4151							2.34438	-0.163581
2.32814	-0.122348	4.67376	19.4152							2.34562	-0.163581
2.32938	-0.122382	4.67625	19.4155							2.34687	-0.163581
2.33063	-0.122465	4.67874	19.4157							2.34811	-0.163581
2.33187	-0.123245	4.68123	19.416							2.34936	-0.163581
2.33312	-0.123516	4.68372	19.4164							2.3506	-0.163581
2.33436	-0.122627	4.68621	19.4165							2.35185	-0.163581
2.33561	-0.122486	4.6887	19.4167							2.35309	-0.163581
2.33685	-0.122304	4.69119	19.4169							2.35434	-0.163581
2.3381	-0.122319	4.69368	19.4172							2.35558	-0.163581
2.33934	-0.122479	4.69617	19.4176							2.35683	-0.163581
2.34059	-0.122298	4.69866	19.4178							2.35807	-0.163581
2.34183	-0.122014	4.70115	19.4179							2.35932	-0.163581
2.34308	-0.121935	4.70364	19.4182							2.36056	-0.163581
2.34432	-0.121562	4.70613	19.4186							2.36181	-0.163581
2.34557	-0.121306	4.70862	19.4189							2.36305	-0.163581
2.34681	-0.12178	4.71111	19.4192							2.3643	-0.163582
2.34806	-0.121965	4.7136	19.4193							2.36554	-0.163582
2.3493	-0.121679	4.71609	19.4194							2.36679	-0.163582
2.35055	-0.121723	4.71858	19.4195							2.36803	-0.163582
2.35179	-0.121854	4.72107	19.4195							2.36928	-0.163582
2.35304	-0.121864	4.72356	19.4196							2.37052	-0.163582
2.35428	-0.121782	4.72605	19.4198							2.37177	-0.163582
2.35553	-0.12202	4.72854	19.4199							2.37301	-0.163582
2.35677	-0.122251	4.73103	19.42							2.37426	-0.163582
2.35802	-0.121714	4.73352	19.4203							2.3755	-0.163582
2.35926	-0.121628	4.73601	19.4203							2.37675	-0.163582
2.36051	-0.12109	4.7385	19.4204							2.37799	-0.163582
2.36175	-0.120435	4.74099	19.4206							2.37924	-0.163582
2.363	-0.119771	4.74348	19.4206							2.38048	-0.163582
2.36424	-0.118708	4.74597	19.4206							2.38173	-0.163582
2.36549	-0.1179	4.74846	19.4206							2.38297	-0.163582
2.36673	-0.117371	4.75095	19.4206							2.38422	-0.163582
2.36798	-0.117012	4.75344	19.4207							2.38546	-0.163583
2.36922	-0.117094	4.75593	19.4208							2.38671	-0.163583
2.37047	-0.117519	4.75842	19.4209							2.38795	-0.163583
2.37171	-0.118394	4.76091	19.4209							2.3892	-0.163583
2.37296	-0.118399	4.7634	19.4211							2.39044	-0.163583
2.3742	-0.117236	4.76589	19.4211							2.39169	-0.163583
2.37545	-0.117029	4.76838	19.4212							2.39293	-0.163583
2.37669	-0.118037	4.77087	19.4212							2.39418	-0.163583
2.37794	-0.118639	4.77336	19.4214							2.39542	-0.163583
2.37918	-0.118482	4.77585	19.4216							2.39667	-0.163583
2.38043	-0.117712	4.77834	19.4219							2.39791	-0.163583
2.38167	-0.117817	4.78083	19.4222							2.39916	-0.163583
2.38292	-0.117537	4.78332	19.4223							2.4004	-0.163583
2.38416	-0.11746	4.78581	19.4226							2.40165	-0.163583
2.38541	-0.11725	4.7883	19.4228							2.40289	-0.163583
2.38665	-0.117321	4.79079	19.423							2.40414	-0.163583
2.3879	-0.117006	4.79328	19.4232							2.40538	-0.163584
2.38914	-0.116656	4.79577	19.4234							2.40663	-0.163584
2.39039	-0.116153	4.79826	19.4235							2.40787	-0.163584
2.39163	-0.116411	4.80075	19.4236							2.40912	-0.163584
2.39288	-0.116729	4.80324	19.4237							2.41036	-0.163584
2.39412	-0.115566	4.80573	19.4239							2.41161	-0.163584
2.39537	-0.114577	4.80822	19.4241							2.41285	-0.163584
2.39661	-0.114893	4.81071	19.4244							2.4141	-0.163584
2.39786	-0.114639	4.8132	19.4245							2.41534	-0.163584
2.3991	-0.114363	4.81569	19.4247							2.41659	-0.163584
2.40035	-0.11424	4.81818	19.425							2.41783	-0.163584
2.40159	-0.114389	4.82067	19.4253							2.41908	-0.163584
2.40284	-0.114276	4.82316	19.4254							2.42032	-0.163584
2.40408	-0.114742	4.82565	19.4254							2.42157	-0.163584
2.40533	-0.114838	4.82814	19.4254							2.42281	-0.163584
2.40657	-0.114668	4.83063	19.4254							2.42406	-0.163584
2.40782	-0.114011	4.83312	19.4254							2.4253	-0.163584
2.40906	-0.113422	4.83561	19.4254							2.42655	-0.163585
2.41031	-0.113337	4.8381	19.4255							2.42779	-0.163585
2.41155	-0.112828	4.84059	19.4255							2.42904	-0.163585
2.4128	-0.111878	4.84308	19.4255							2.43028	-0.163585
2.41404	-0.111608	4.84557	19.4255							2.43153	-0.163585
2.41529	-0.111164	4.84806	19.4255							2.43277	-0.163585
2.41653	-0.111365	4.85055	19.4255							2.43402	-0.163585
2.41778	-0.111849	4.85304	19.4256							2.43526	-0.163585
2.41902	-0.110456	4.85553	19.4256							2.43651	-0.163585
2.42027	-0.10995	4.85802	19.4256							2.43775	-0.163585
2.42151	-0.109303	4.86051	19.4256							2.439	-0.163585
2.42276	-0.109586	4.863	19.4256							2.44024	-0.163585
2.424	-0.110079	4.86549	19.4256							2.44149	-0.163585
2.42525	-0.109638	4.86798	19.4256							2.44273	-0.163585
2.42649	-0.110125	4.87047	19.4256							2.44398	-0.163585
2.42774	-0.110236	4.87296	19.4256							2.44522	-0.163585
2.42898	-0.110682	4.87545	19.4256							2.44647	-0.163586
2.43023	-0.110188	4.87794	19.4255							2.44771	-0.163586
2.43147	-0.109725	4.88043	19.4255							2.44896	-0.163586
2.43272	-0.109783	4.88292	19.4254							2.4502	-0.163586
2.43396	-0.110534	4.88541	19.4253							2.45145	-0.163586
2.43521	-0.111284	4.8879	19.4252							2.45269	-0.163586
2.43645	-0.112545	4.89039	19.4252							2.45394	-0.163586
2.4377	-0.114205	4.89288	19.4252							2.45518	-0.163586
2.43894	-0.11378	4.89537	19.4252							2.45643	-0.163586
2.44019	-0.114548	4.89786	19.4251							2.45767	-0.163586
2.44143	-0.114006	4.90035	19.4251							2.45892	-0.163586
2.44268	-0.115155	4.90284	19.4251							2.46016	-0.163586
2.44392	-0.115025	4.90533	19.4249							2.46141	-0.163586
2.44517	-0.114881	4.90782	19.4249							2.46265	-0.163586
2.44641	-0.115369	4.91031	19.4248							2.4639	-0.163586
2.44766	-0.115936	4.9128	19.4247							2.46514	-0.163586
2.4489	-0.116171	4.91529	19.4247							2.46639	-0.163586
2.45015	-0.117202	4.91778	19.4246							2.46763	-0.163587
2.45139	-0.117295	4.92027	19.4245							2.46888	-0.163587
2.45264	-0.118935	4.92276	19.4244							2.47012	-0.163587
2.45388	-0.118412	4.92525	19.4242							2.47137	-0.163587
2.45513	-0.117917	4.92774	19.4241							2.47261	-0.163587
2.45637	-0.118945	4.93023	19.424							2.47386	-0.163587
2.45762	-0.119498	4.93272	19.4239							2.47511	-0.163587
2.45886	-0.119608	4.93521	19.4238							2.47635	-0.163587
2.46011	-0.118826	4.9377	19.4236							2.47759	-0.163587
2.46135	-0.11923	4.94019	19.4234							2.47884	-0.163587
2.4626	-0.119115	4.94268	19.4233							2.48008	-0.163587
2.46385	-0.119162	4.94517	19.4232							2.48133	-0.163587
2.46509	-0.119314	4.94766	19.4231							2.48258	-0.163587
2.46633	-0.118222	4.95015	19.4229							2.48382	-0.163587
[truncated: 14,658 more rows]
