# Supplementary material for: A novel strategy to generate immunocytokines with activity-on-demand using small molecule inhibitors
Source: EMBO Mol Med. 2024 Mar 6;16(4):18. doi: 10.1038/s44321-024-00034-0 (PMC11018789; doi:10.1038/s44321-024-00034-0)
Supplement: Supplementary file 3 — Source Data Fig. 2 [file 44321_2024_34_MOESM3_ESM.zip]

Archive with 6 entries (4 files):
- Figure 2/
- Figure 2/.DS_Store
- __MACOSX/Figure 2/._.DS_Store
- Figure 2/2A-I/
- Figure 2/2A-I/Tumor volumes and Body Weight Loss.xlsx
- __MACOSX/Figure 2/2A-I/._Tumor volumes and Body Weight Loss.xlsx
