# Supplementary material for: A novel strategy to generate immunocytokines with activity-on-demand using small molecule inhibitors
Source: EMBO Mol Med. 2024 Mar 6;16(4):18. doi: 10.1038/s44321-024-00034-0 (PMC11018789; doi:10.1038/s44321-024-00034-0)
Supplement: Supplementary file 3 — Source Data Fig. 2 [file 44321_2024_34_MOESM3_ESM.zip › Figure 2/2A-I/Tumor volumes and Body Weight Loss.xlsx]

## Sheet: Panel A
	Tumor volume expressed in mm^3
	Days after tumor implantation	Saline					Ruxolitinib (75mg/kg)					L19-mIL12 (0.6mg/kg)					Ruxo + L19-mIL12 (0.6mg/kg)
	7	41.5	109.4	33.9	169	80	60.8	109.6	134	157.6	80	78.3	90	101.4	120.9	152.8	63.8	83.2	96.2	113.7	136.8
	8	32.7	110.4	48.6	169	121	60.8	109.6	134	157.6	102	78.3	90	101.4	120.9	152.8	63.8	83.2	96.2	113.7	136.8
	9	42.5	169.2	75	233.9	186	130.1	190.5	245.5	186.1	110	77.3	126.7	116.1	157.1	191.9	58.1	126	134.5	154.8	156.3
	10	41.6	211	76.3	285.4	310	125	115.2	285.9	267.2	164	52.1	156.3	146.9	117.7	164.7	28.8	120.2	88.9	138	109.7
	11	56.4	323.5	94.1	428.5	431	129.7	176.4	426.5	340	322	72.6	160.7	128.8	107.6	162.7	24.3	134	108.9	146.3	85
	12	138.9	286.9	135	445.4	487	148.2	240.4	523.5	337	450	54.2	173.2	91.3	100.7	141.4	28.1	172.8	97.7	119.5	75
	13	159.4	372	357.1	520	531.1	330.4	324	571.4	570	548	50.8	136.8	117	102.7	123.6	27.2	124.2	100.4	117.6	69.1
	14	263.4	432.7	671.4	562.3	601.3	416.6	683	746.5	870	780	31.2	187.3	129	108	130.2	36	138.9	100.4	106.6	68.4
	15	646.1	989.6	907.2	899.3	895.1	735	900	772.3	980	935	24.3	196.5	131.4	56.7	105.1	21.4	156.8	100.9	51.3	59.2
	16											20	140	110	60	80	20	160	120	50	65
	17											18.4	129.6	106	71.3	66.3	18.5	171.1	141.5	51.8	95.8
	18											11.8	126	89.9	57.1	50.3	35	136.8	152.6	41.5	92.3
	19											11.4	87.1	99.1	62.5	34.2	21.4	187.3	143.7	50.4	89.2
	20											14	87.1	118.8	60	38	10.2	211.7	143.4	59	89.4
	21											15.3	121.8	143.7	51.8	36	31.2	257	141.3	57.7	87.1
	22											8.6	142.2	152.1	78.8	40	50.8	277.2	154.9	65.7	111.4
	23											10	120	190	78	30	46	300	170	70	120
	24											23	121.8	264.7	80.6	27.2	42.9	321.4	200	71.3	132.1
	25											22	147	313.3	111.4	33.6	100.8	518.4	300	63.8	234.2
	26											36	206.5	401.2	126.5	27.4	102.3	514.4	370	70.2	213.2

## Sheet: Panel B
	Tumor volume expressed in mm^3
	Days after tumor implantation	Saline					Ruxolitinib (75mg/kg)					L19-mIL12 (0.9mg/kg)					Ruxo + L19-mIL12 (0.9mg/kg)
	7	41.5	109.4	33.9	169	80	60.8	109.6	134	157.6	80	73.8	89.9	100.4	119.4	152.7	93.3	82.5	96.1	111.3	126.4
	8	32.7	110.4	48.6	169	121	60.8	109.6	134	157.6	102	73.8	89.9	100.4	119.4	152.7	93.3	82.5	96.1	111.3	126.4
	9	42.5	169.2	75	233.9	186	130.1	190.5	245.5	186.1	110	55.5	128.6	74.1	147	199.9	94.1	101.1	114.9	136.8	129.8
	10	41.6	211	76.3	285.4	310	125	115.2	285.9	267.2	164	57.3	125.4	49.4	112.3	233.5	107.6	135	65.6	148	92.4
	11	56.4	323.5	94.1	428.5	431	129.7	176.4	426.5	340	322	53.8	97.9	60.3	131.4	247.4	120.6	105.3	35.9	180.3	93.6
	12	138.9	286.9	135	445.4	487	148.2	240.4	523.5	337	450	49.6	96.2	36	134.5	247.4	88.5	109.4	57.2	159.7	64.9
	13	159.4	372	357.1	520	531.1	330.4	324	571.4	570	548	43.2	109.4	43.7	91.9	261.9	75	95	59.2	156.3	42.4
	14	263.4	432.7	671.4	562.3	601.3	416.6	683	746.5	870	780	44	102.5	40	60.3	225.3	91.3	139.2	35.2	149.5	48.8
	15	646.1	989.6	907.2	899.3	895.1	735	900	772.3	980	935	48.8	77.2	36	73.2	176.4	119.4	111.9	20.8	154.2	49.6
	16											48	60	36	55	150	90	110	20	120	50
	17											52.3	44.8	39.5	53.7	129.8	82.9	117.6	19.7	116.1	62
	18											62	47.2	63.4	39.2	123.6	73.8	83.1	20.2	116.1	70.9
	19											65.2	58.7	45.6	36.8	106.3	73.8	81.1	22	106	76
	20											59.2	55.5	53	29.2	79	109.7	99.7	34.5	128.4	73.7
	21											80.6	69.6	49.7	33.9	65.6	115.3	130.2	34.5	76.8	109.8
	22											60	86.4	78.7	45.3	64.7	156.3	79.2	45.5	127.8	118
	23											70	85	80	35	55	170	100	48	130	120.6
	24											117	100	81.6	30.1	50.3	197.5	180.8	48.4	172.1	131
	25											75.6	124.4	112.1	59.6	58.1	254.6	158.4	58.8	192.8	141.3
	26											140.4	192.8	217.7	78.7	47.9	211.9	267.2	45.6	246.4	135

## Sheet: Panel C
	Tumor volume expressed in mm^3
	Days after tumor implantation	Saline					Ruxolitinib (75mg/kg)					L19-mIL12 (1.2mg/kg)					Ruxo + L19-mIL12 (1.2mg/kg)
	7	41.5	109.4	33.9	169	80	60.8	109.6	134	157.6	80	69.9	85.2	99.2	118.4	137.3	94.1	82.5	94.9	111.3	132.1
	8	32.7	110.4	48.6	169	121	60.8	109.6	134	157.6	102	68.8	112.9	87.5	160.7	139.3	152.6	105.3	74	151.6	179.6
	9	42.5	169.2	75	233.9	186	130.1	190.5	245.5	186.1	110	47.1	124.5	73.8	198.8	131.4	164.2	114.9	65.8	103.5	134
	10	41.6	211	76.3	285.4	310	125	115.2	285.9	267.2	164	52.3	124.5	78.4	236.9	175.1	171.1	74.5	67.4	169.9	160.7
	11	56.4	323.5	94.1	428.5	431	129.7	176.4	426.5	340	322	27.2	125.3	56.1	236.9	125.3	110.4	85.2	65.6	141.4	86.5
	12	138.9	286.9	135	445.4	487	148.2	240.4	523.5	337	450	26.7	100.4	61.1	213.2	125.1	161.2	56.4	71.4	150.7	73.2
	13	159.4	372	357.1	520	531.1	330.4	324	571.4	570	548	16.4	83.8	68.8	195.3	114.4	173.4	52.1	97.7	136.8	57.7
	14	263.4	432.7	671.4	562.3	601.3	416.6	683	746.5	870	780	20.8	101.9	61.2	153.8	154.2	147.9	72.9	105.9	144	64.8
	15	646.1	989.6	907.2	899.3	895.1	735	900	772.3	980	935	18	90	60	150	120	120	75	100	120	40
	16											13	73.8	50.8	158.8	83.1	85.7	75.6	46.7	101.3	37
	17											15.3	75	60.2	151.8	90.1	116.6	76.2	103.9	111.6	23.9
	18											10.1			111.3	121	99.1	78	107.9	119.2	21.4
	19											14.4			106.4	120.6	135.2	39.2	121.8	87.1	28.9
	20											35.7			111.9	139.3	218.5	104.4	153	71.5	29.2
	21											47.6			119.2	181.2	132.1	79.5	170	89.4	35.7
	22											40			100	240.2	150	100	200	89	35
	23											34.2			96.9	262	218.5	144.2	238.1	81.1	35.3
	24											57.1			131.7	260.2	265.6	108.1	254.3	84.6	34.2
	25											54.1			125.5	239.2	275.2	196	430.4	86	41.5
	26											102.9			190.2	240.3	275.4	203.7	440.7	88.9	32

## Sheet: Panel D
	Body weight loss (expressed as % over day 7)
	Days after tumor implantation	Saline					Ruxolitinib (75mg/kg)					L19-mIL12 (0.6mg/kg)					Ruxo + L19-mIL12 (0.6mg/kg)
	7	0	0	0	0	0	0	0	0	0	0	0	0	0	0	0	0	0	0	0	0
	8	2.8	-1.1	0	-1	1	0	0.5	1.6	-0.5	0.3	3.1	1.5	0.5	0	-2	1.6	1.6	-1.1	0.5	-3.5
	9	-1.8	0	1.1	0.5	1.2	-8	0.5	-6.5	1.1	1	-1	-2.5	-1.9	1	0	-0.5	0.5	1.1	-6.3	2.1
	10	-3.2	-0.5	1.1	-0.5	-0.1	-8.5	1.5	-4.3	1.1	-2	-3.5	-3.9	-1.5	1	-1	0.5	0	5.3	-4.2	2.1
	11	-1.4	2.7	1.1	-0.5	1.3	-7	1.5	0	-2.1	2	-3.5	-3.9	-1.9	-1	-0.5	-1.1	-1.1	0	-2.6	1.6
	12	-0.5	4.8	2.8	1.5	2.4	-5	2	1.1	-1	0	-2.5	-5.9	-2.4	-2.4	-0.5	1.1	1.6	-2.7	1	3.1
	13	2.8	6.4	5.5	5	3	-3	2	2.2	-1.2	1.2	-1.5	-5.4	-4.4	-2.4	-0.5	2.1	1.6	-4.3	2.1	3.1
	14	2.5	4.8	3.3	3.5	4.2	-3.5	1.3	1.1	0	3	-3	-12.3	-3.9	-3.8	-1	2.6	2.1	-3.2	1	0.5
	15	2.3	6.4	5	4.5	4.1	-2.5	3.1	2.7	1	0.2	-4	-11.8	-5.3	-5.3	-0.5	2.6	2.1	-2.7	2.1	4.2
	16											-6.1	-10.8	-5.3	-6.3	-2.6	0.5	-0.5	-2.7	2.1	5.2
	17											-4	-9.9	-5.3	-6.3	-3.6	-1.1	0.5	-4.3	4.2	5.8
	18											-4.5	-9.9	-4.4	-3.8	-3.1	-1.6	0	-2.7	5.7	4.7
	19											-3.5	-8.4	-2.4	-3.4	-3.1	-1.1	1.6	-2.1	3.1	5.2
	20											2.02	-3.45	0	0	-1.03	2.12	0.53	2.13	4.17	7.33
	21											6.1	-2.5	4.4	0.5	1.5	2.6	2.6	3.7	6.8	7.3
	22											4.5	-2.5	2.4	1	1.5	4.8	6.3	5.3	5.2	8.9
	23											3.5	0.5	1.9	1.4	2.6	3.7	6.3	5	3.6	7.3
	24											1	-3.4	0.5	-1.4	-1	0	6.9	6	2.6	6.8
	25											2	-1	3.9	2.4	4.6	3.2	7.4	7	2.6	8.9
	26											1	0.5	2.9	2.4	1	3.7	6	9.6	2.6	7.3

## Sheet: Panel E
	Body weight loss (expressed as % over day 7)
	Days after tumor implantation	Saline					Ruxolitinib (75mg/kg)					L19-mIL12 (0.9mg/kg)					Ruxo + L19-mIL12 (0.9mg/kg)
	7	0	0	0	0	0	0	0	0	0	0	0	0	0	0	0	0	0	0	0	0
	8	2.8	-1.1	0	-1	1	0	0.5	1.6	-0.5	0.3	0.5	0	-2.1	-3.2	0.5	0	1.5	0	1.6	1.1
	9	-1.8	0	1.1	0.5	1.2	-8	0.5	-6.5	1.1	1	-2.1	1.1	-2.2	1.1	-0.5	-5.3	-7.3	-1.6	-6.3	0
	10	-3.2	-0.5	1.1	-0.5	-0.1	-8.5	1.5	-4.3	1.1	-2	-1	0	-3.3	2.2	0	-2.7	-4.4	-1.6	-7.4	1.6
	11	-1.4	2.7	1.1	-0.5	1.3	-7	1.5	0	-2.1	2	-2.6	1.1	-2.2	1.7	1.1	-4.8	-2.9	-2.6	-4.7	-1.1
	12	-0.5	4.8	2.8	1.5	2.4	-5	2	1.1	-1	0	-4.7	0	-2.2	1.1	0.5	-2.7	-1.9	0.5	0.5	-2.6
	13	2.8	6.4	5.5	5	3	-3	2	2.2	-1.2	1.2	-4.2	1.1	-2.2	-1.1	1.6	-3.2	-1.9	1	3.2	-1.6
	14	2.5	4.8	3.3	3.5	4.2	-3.5	1.3	1.1	0	3	-6.3	-0.5	-7.6	-3.3	0	-3.2	-1.5	-3.6	4.7	0
	15	2.3	6.4	5	4.5	4.1	-2.5	3.1	2.7	1	0.2	-7.3	-2.7	-9.2	-3.3	-2.2	0	-1	-5.7	6.3	2.1
	16											-9.4	-2.7	-8.2	-7.2	-3.8	-4.8	-0.5	-6.2	3.7	4.2
	17											-9.4	-3.2	-8.7	-8.3	-4.3	-5.9	-1	-7.8	1.1	4.7
	18											-11	-2.7	-7.1	-8.3	-4.8	-4.3	-0.5	-8.3	0.5	9.5
	19											-11	-2.2	-3.3	-5.6	-3.8	-3.2	-0.5	-9.8	-1.1	6.8
	20											-3.66	2.15	-2.17	0	0.54	-2.13	1.94	-8.81	1.58	5.79
	21											-3.1	4.3	-2.2	4.4	3.8	0.5	1.9	-2.1	3.7	3.7
	22											-0.5	3.2	-2.2	3.9	2.2	0	1.9	0.5	4.7	2.6
	23											0.5	8.6	0.5	6.1	7.5	3.2	2.9	2.6	6.3	2.1
	24											0.5	4.8	-3.3	5	3.2	-1.6	-0.5	1.6	3.2	2
	25											2.6	9.1	0.5	7.2	3.8	4.3	1.9	5.7	1.6	3
	26											3.1	5.9	-0.5	6.1	3.2	5.3	1.9	3.1	2.1	2.7

## Sheet: Panel F
	Body weight loss (expressed as % over day 7)
	Days after tumor implantation	Saline					Ruxolitinib (75mg/kg)					L19-mIL12 (1.2mg/kg)					Ruxo + L19-mIL12 (1.2mg/kg)
	7	0	0	0	0	0	0	0	0	0	0	0	0	0	0	0	0	0	0	0	0
	8	2.8	-1.1	0	-1	1	0	0.5	1.6	-0.5	0.3	0	-0.5	0	-2	0.5	0	1.5	0	1.6	1.1
	9	-1.8	0	1.1	0.5	1.2	-8	0.5	-6.5	1.1	1	0.5	0	2.2	-0.5	0	-5.3	-7.3	-1.6	-6.3	0
	10	-3.2	-0.5	1.1	-0.5	-0.1	-8.5	1.5	-4.3	1.1	-2	-0.5	1.6	0.5	0.5	-2.1	-2.7	-4.4	-1.6	-7.4	1.6
	11	-1.4	2.7	1.1	-0.5	1.3	-7	1.5	0	-2.1	2	-1	-0.5	-0.5	2.6	0	-4.8	-2.9	-2.6	-4.7	-1.1
	12	-0.5	4.8	2.8	1.5	2.4	-5	2	1.1	-1	0	-1.5	0	-3.8	3.1	0.5	-2.7	-1.9	0.5	0.5	-2.6
	13	2.8	6.4	5.5	5	3	-3	2	2.2	-1.2	1.2	-1.9	0	-4.8	0.5	2.1	-3.2	-1.9	1	3.2	-1.6
	14	2.5	4.8	3.3	3.5	4.2	-3.5	1.3	1.1	0	3	-5.8	-2.7	-5.4	-4.1	1	-3.2	-1.5	-3.6	4.7	0
	15	2.3	6.4	5	4.5	4.1	-2.5	3.1	2.7	1	0.2	-7.8	-5.9	-7	-5.1	-0.5	0	-1	-5.7	6.3	2.1
	16											-9.2	-9.1	-9.1	-4.1	-2.6	-4.8	-0.5	-6.2	3.7	4.2
	17											-9.7	-8.6	-9.7	-5.1	-4.2	-5.9	-1	-7.8	1.1	4.7
	18											-9.2			-6.6	-5.1	-4.3	-0.5	-8.3	0.5	9.5
	19											-4.4			-6.1	-5.1	-3.2	-0.5	-9.8	-1.1	6.8
	20											3.88			-3.57	-2.9	-2.13	1.94	-8.81	1.58	5.79
	21											5.3			1.5	0	0.5	1.9	-2.1	3.7	3.7
	22											5.3			2	2	0	1.9	0.5	4.7	2.6
	23											4.9			7.7	4	3.2	2.9	2.6	6.3	2.1
	24											4.9			1	2.1	-1.6	-0.5	1.6	3.2	2
	25											4.9			5.6	5.2	4.3	1.9	5.7	1.6	3
	26											4.4			4.6	4.7	5.3	1.9	3.1	2.1	2.7

## Sheet: Panel G
	Tumor volume expressed in mm^3
	Days after tumor implantation	Saline				Ruxolitinib (75mg/kg)					L19-mIL12 (2.4mg/kg)					Ruxo + L19-mIL12 (2.4mg/kg)
	5	170	114.1	123.8	152	140.3	152.8	151.4	140.4	109.8	129.6	83.2	127.8	121	147.5	139.2	86	55.2	109.8	115.3
	6	166.6	214.2	220.5	252.1	132.9	151.2	233.3	201.1	137.9	96	55.5	102.1	143.3	170	88.4	91.3	83.8	85.8	130
	7	197	237.1	229.4	334.6	196.5	144.5	250.3	202.3	165.3	86.5	78.3	82.8	108.1	121.1	118	88.8	63.5	116.5	107.5
	8	326.1	457.1	323.8	455.2	184.6	318.2	256.6	293.5	251.4	91.9	40.3	61.4	74	99.8	53.8	42.1	26.1	64	121.7
	9	341	600.9	379.3	488.2	408.2	435.7	257.1	354	251.4	63.5	45	57.3	80	68.8	79.4	46.2	44.1	84.6	55.6
	10	528.2	608.6	518.9	639	455.5	497.3	340.9	447.5	464.6	67.2	48.7	44	92.3	96	119.6	41.9	24.5	68.9	84.6
	11	573.4	650.5	499		529	614.7	589.8	484.4	558.9						80.4	38.9	23.4	46.4	74.9
	12	650	884.4	871.8		600.2	660	715	647.8	765						68.4	24.6	29.8	78.3	68.4
	13	1026.7	1209.7	1321.4		715.1	1087.2	980.1	1274.2							53.4	21.5	21	67.8	62.4
	14															57.8	20.5	21.4	32.4	62.9
	15															34.3	13.5	26	44.8
	16															33.5	13.5	28	43.2
	17															27.8	4	26.4	38.8
	18															25.6	4	41.3	52.9
	19															20.7	4	40.4	63.5
	20															20.7	0	56.9	71.4
	21															16.8	0	50	114.4
	22															31.9	0	50.3	142.9
	23															30	0	53.6	138.2

## Sheet: Panel H
	Body weight loss (expressed as % over day 5)
	Days after tumor implantation	Saline				Ruxolitinib (75mg/kg)					L19-mIL12 (2.4mg/kg)					Ruxo + L19-mIL12 (2.4mg/kg)
	5	0	0	0	0	0	0	0	0	0	0	0	0	0	0	0	0	0	0	0
	6	1.3	3.3	1.1	3.7	0.5	-2.3	5.9	4.1	1.5	0.5	3.3	0.8	2.7	2	2.6	2.1	2.8	1.3	4.6
	7	1.8	2.8	2.9	4.8	-0.5	-1.8	5.4	2.6	0	1.1	2.7	2.5	0.5	1	0.5	0.5	2.3	-1.8	4.6
	8	-0.8	2.8	1.1	11.5	0	-3.3	5.4	0.5	1.5	-6.6	-4.9	-6.5	-6.6	-5.9	-2	0	-3.8	-3	2
	9	1.8	0.3	2.9	6.5	1.1	-3.3	7.5	3.1	1.5	-12.6	-11.4	-12.2	-12	-11.4	-6.8	0	-4.3	-4.9	1.9
	10	1.8	0.3	1.1	4.8	-0.5	-3.8	5.9	2.6	1.5	-16.4	-16.3	-17.8	-16.4	-17.8	-6.3	-1.6	-4.8	-5.9	-2.5
	11	-0.8	2.3	1.7		0	-3.3	7	1	3.1						-9.4	-4.8	-7.4	-8.5	-6.8
	12	0.8	3.3	4		0.5	-1.3	8.1	4.1	3.1						-12.5	-7.5	-10.9	-11.1	-11.7
	13	3	4.9	2.9		0.5	-2.8	9.1	2							-12	-10.7	-12.5	-13.1	-14.4
	14															-14.1	-12.3	-10	-14.1	-19.3
	15															-14.6	-14.4	-8.8	-13.1
	16															-14.6	-12.3	-6.1	-9.5
	17															-12.5	-6.4	-6.3	-5.4
	18															-13	-4.8	-4.7	-4.9
	19															-9.4	-4.8	-3.4	-3.3
	20															-3.6	-1.6	0	-1.3
	21															-3.6	-1.6	0.7	-1.3
	22															2.6	-1.1	3.1	-0.8
	23															4	2.2	3.7	0.6

## Sheet: Panel I
	Days after tumor implantation	Saline	Ruxolitinib	L19-mIL12 (2.4mg/kg)	Combo (2.4mg/kg)
	10	1		1
	10			1
	10			1
	10			1
	10			1
	12		1
	13	1	1
	13	1	1
	13	1	1
	13		1
	14				1
	23				0
	23				0
	23				0
	23				0
	Total number of mice	4	5	5	5
	1 = dead mouse
