# Supplementary material for: A novel strategy to generate immunocytokines with activity-on-demand using small molecule inhibitors
Source: EMBO Mol Med. 2024 Mar 6;16(4):18. doi: 10.1038/s44321-024-00034-0 (PMC11018789; doi:10.1038/s44321-024-00034-0)
Supplement: Supplementary file 4 — Source Data Fig. 3 [file 44321_2024_34_MOESM4_ESM.zip]

Archive with 32 entries (26 files):
- Figure 3/
- Figure 3/3E/
- Figure 3/3B/
- Figure 3/3C/
- Figure 3/.DS_Store
- __MACOSX/Figure 3/._.DS_Store
- Figure 3/3A/
- Figure 3/3G/
- Figure 3/3E/Tumor proteomics.xlsx
- __MACOSX/Figure 3/3E/._Tumor proteomics.xlsx
- Figure 3/3B/Flow Cytometry.xlsx
- __MACOSX/Figure 3/3B/._Flow Cytometry.xlsx
- Figure 3/3C/Flow Cytometry.xlsx
- __MACOSX/Figure 3/3C/._Flow Cytometry.xlsx
- Figure 3/3A/.DS_Store
- __MACOSX/Figure 3/3A/._.DS_Store
- Figure 3/3A/Ruxo + L19-mIL12_CD8_10x_bar 100┬╡m.tif
- __MACOSX/Figure 3/3A/._Ruxo + L19-mIL12_CD8_10x_bar 100┬╡m.tif
- Figure 3/3A/L19-mIL12_CD4_10x_bar 100┬╡m.tif
- __MACOSX/Figure 3/3A/._L19-mIL12_CD4_10x_bar 100┬╡m.tif
- Figure 3/3A/Saline_CD4_10x_bar 100┬╡m.tif
- Figure 3/3A/Ruxolitinib_CD8_10x_bar 100┬╡m.tif
- __MACOSX/Figure 3/3A/._Ruxolitinib_CD8_10x_bar 100┬╡m.tif
- Figure 3/3A/Ruxolitinib_CD4_10x_bar 100┬╡m.tif
- Figure 3/3A/Saline_CD8_10x_bar 100┬╡m.tif
- __MACOSX/Figure 3/3A/._Saline_CD8_10x_bar 100┬╡m.tif
- Figure 3/3A/L19-mIL12_CD8_10x_bar 100┬╡m.tif
- __MACOSX/Figure 3/3A/._L19-mIL12_CD8_10x_bar 100┬╡m.tif
- Figure 3/3A/Ruxo + L19-mIL12_CD4_10x_bar 100┬╡m.tif
- __MACOSX/Figure 3/3A/._Ruxo + L19-mIL12_CD4_10x_bar 100┬╡m.tif
- Figure 3/3G/Tumor proteomics - single proteins.xlsx
- __MACOSX/Figure 3/3G/._Tumor proteomics - single proteins.xlsx
