# Supplementary material for: A novel strategy to generate immunocytokines with activity-on-demand using small molecule inhibitors
Source: EMBO Mol Med. 2024 Mar 6;16(4):18. doi: 10.1038/s44321-024-00034-0 (PMC11018789; doi:10.1038/s44321-024-00034-0)
Supplement: Supplementary file 4 — Source Data Fig. 3 [file 44321_2024_34_MOESM4_ESM.zip › Figure 3/3E/Tumor proteomics.xlsx]

## Sheet: Commonly up-down regulated
		Log2 (L19-mIL12 vs Saline)	Log2 (Ruxo + L19-mIL12 vs Saline)
	Wdr75	-5.5286	-1.5826
	Lrrc40	-5.31016	-1.50709
	Naf1	-5.05961	-1.75055
	Ptgfrn	-5.0097	-5.84701
	Cdc42ep1	-4.58644	-5.42375
	Ddx27	-2.83284	-1.50125
	Scyl1	-2.80977	-2.78709
	Fdps	-2.37041	-1.77752
	Kpna2	-2.225	-1.24348
	Gcat	-2.01348	-1.27894
	Fasn	-1.62152	-1.31953
	Acaca	-1.61567	-1.12044
	Ipo9	-1.59826	-1.18722
	Acly	-1.43438	-1.14286
	Parp1	-1.3269	-1.13007
	Coro1a	1.12798	1.08463
	Gvin1	1.12982	1.33212
	Tap2	1.1331	1.0641
	Ptprc	1.13422	1.4434
	Ctsa	1.14	1.08002
	Rab32	1.15097	1.23541
	Casp1	1.15501	1.21016
	Ckb	1.1824	1.13233
	Itgam	1.21658	1.15758
	Ctsd	1.29301	1.47108
	Fcgr2	1.31057	1.66178
	Itgb2	1.39867	1.50702
	Ctsz	1.42922	1.5764
	Arhgdib	1.43452	1.57448
	Cndp2	1.46182	1.47965
	Ppt1	1.48747	1.41411
	Gmfg	1.49666	1.52607
	Cnp	1.50116	1.51384
	Faim	1.55209	1.09051
	Itgal	1.58327	1.76344
	Stat1	1.63761	1.49991
	Aif1	1.6408	1.53614
	C4bpa	1.70011	1.50065
	Lgals3	1.7432	1.9649
	Samhd1	1.76096	1.46633
	Prdx5	1.76342	2.03327
	Apoe	1.76553	1.06612
	Iigp1	1.77003	1.62531
	C1qb	1.77117	1.1998
	Pla2g7	1.78217	1.61376
	Bcat2	1.80004	1.49722
	Psap	1.81432	1.70546
	Nt5c3a	1.82856	1.37392
	Ctsc	1.92698	2.00337
	Lzic	1.95144	2.13052
	Fbn1	1.97633	1.5205
	Nop14	2.00315	1.68852
	Sod2	2.00375	1.32787
	Gbp2	2.02492	1.97389
	Ido1	2.05881	2.38698
	Cd163	2.14419	1.58707
	Hcls1	2.14454	1.95679
	Gzmc	2.14847	1.08329
	Ctsl	2.15817	1.78709
	Cfb	2.3933	1.64725
	Gda	2.41007	1.7063
	Itih3	2.4199	1.36476
	Bgn	2.42722	1.48244
	Lyz2	2.44895	2.6033
	Anpep	2.53455	2.42641
	Pycard	2.54726	2.19099
	Trafd1	2.55471	3.04687
	Col14a1	2.60083	1.48844
	Arg1	2.60092	3.0364
	Orm1	2.61673	1.71503
	Myom3	2.62476	1.44118
	H2-Ab1	2.65771	2.58357
	Serpina3n	2.76141	1.36204
	Icam1	2.81234	3.03323
	Fgl2	2.88162	2.39828
	Cp	2.92045	2.1327
	Gbp5	3.00217	2.85704
	Tgm2	3.03908	1.91528
	Xdh	3.06771	2.51231
	Hk3	3.11955	3.25172
	H2-Aa	3.12419	2.94808
	Cfp	3.16199	2.41198
	Hpx	3.22496	2.38076
	Itih4	3.30132	1.72315
	Glrx	3.44877	3.16775
	Ctss	3.5197	3.19953
	Gzme	3.91235	3.136
	C4b	3.97531	2.44873
	Gzmf	4.12553	3.97224
	Ambp	4.19437	3.59184
	C9	4.28181	3.74165
	Gyg1	5.36347	3.04912
	NA	6.12505	7.14729
	Cd38	7.39515	6.87723
	Bst1	7.45668	7.69549
	Krt34	8.12647	7.72571
	Acod1	8.51601	9.60699
	Itpr3	8.88711	6.49608

## Sheet: Immunologically related
		Log2 (L19-mIL12 vs Saline)	Log2 (Ruxo + L19-mIL12 vs Saline)
	Aif1	1.6408	1.53614
	C4b	3.97531	2.44873
	Cfb	2.3933	1.64725
	Itgam	1.21658	1.15758
	C9	4.28181	3.74165
	Fcgr2	1.31057	1.66178
	Apoe	1.76553	1.06612
	C4bpa	1.70011	1.50065
	Gzmc	2.14847	1.08329
	Gzmf	4.12553	3.97224
	Gzme	3.91235	3.136
	Sod2	2.00375	1.32787
	Cfp	3.16199	2.41198
	Itgb2	1.39867	1.50702
	Fgl2	2.88162	2.39828
	Icam1	2.81234	3.03323
	C1qb	1.77117	1.1998
	H2-Aa	3.12419	2.94808
	H2-Ab1	2.65771	2.58357
	Lgals3	1.7432	1.9649
	NA	6.12505	7.14729
	Itgal	1.58327	1.76344
	Casp1	1.15501	1.21016
	Tap2	1.1331	1.0641
	Stat1	1.63761	1.49991
	Hcls1	2.14454	1.95679
	Acod1	8.51601	9.60699
	Cd38	7.39515	6.87723
	Cd163	2.14419	1.58707
	Trafd1	2.55471	3.04687
	Pla2g7	1.78217	1.61376
	Arg1	2.60092	3.0364
	Gvin1	1.12982	1.33212
	Iigp1	1.77003	1.62531
