# Supplementary material for: A novel strategy to generate immunocytokines with activity-on-demand using small molecule inhibitors
Source: EMBO Mol Med. 2024 Mar 6;16(4):18. doi: 10.1038/s44321-024-00034-0 (PMC11018789; doi:10.1038/s44321-024-00034-0)
Supplement: Supplementary file 4 — Source Data Fig. 3 [file 44321_2024_34_MOESM4_ESM.zip › Figure 3/3B/Flow Cytometry.xlsx]

## Sheet: Sheet1
	% of CD8+ T cells	Saline			Ruxolitinib			L19-mIL12			Ruxo + L19-mIL12
	Spleen	12	14	16	13	16	13	8	8	7	7	9	7
	Tumor	6	5	10	4.7	7	6	15.3	14	20	18	24	15
	Data are expressed as % of CD45+ cells
	% of CD4+ T cells	Saline			Ruxolitinib			L19-mIL12			Ruxo + L19-mIL12
	Spleen	15	15	22	19	21	18	10	9	9	10	11	11
	Tumor	8	6	12	9	15	16	17.6	11	15	9.9	18	13.4
	Data are expressed as % of CD45+ cells
