# Supplementary material for: A novel strategy to generate immunocytokines with activity-on-demand using small molecule inhibitors
Source: EMBO Mol Med. 2024 Mar 6;16(4):18. doi: 10.1038/s44321-024-00034-0 (PMC11018789; doi:10.1038/s44321-024-00034-0)
Supplement: Supplementary file 4 — Source Data Fig. 3 [file 44321_2024_34_MOESM4_ESM.zip › Figure 3/3C/Flow Cytometry.xlsx]

## Sheet: Sheet1
	% IFN𝛾+ cells (in CD8+)	Saline			Ruxolitinib			L19-mIL12			Ruxo + L19-mIL12
	Unstimulated	1.2	1.9	0.8	1.1	1	0.6	33	36.9	29	29	28	27.4
	Stimulated	18	22	17.5	14.7	12.9	12	82	58.1	65.2	73	55.6	66
