# Supplementary material for: A novel strategy to generate immunocytokines with activity-on-demand using small molecule inhibitors
Source: EMBO Mol Med. 2024 Mar 6;16(4):18. doi: 10.1038/s44321-024-00034-0 (PMC11018789; doi:10.1038/s44321-024-00034-0)
Supplement: Supplementary file 4 — Source Data Fig. 3 [file 44321_2024_34_MOESM4_ESM.zip › Figure 3/3G/Tumor proteomics - single proteins.xlsx]

## Sheet: Up and  downregulated proteins
		Saline						Ruxolitinib						L19-mIL12						Ruxo + L19-mIL12
	Gzmb	-0.893549	-0.613137	1.16017	0.908461	-1.67395	1.112	0.672068	0.562007	1.12874	1.49538	0.607922	0.945688	3.24121	3.50061	-1.17725	1.41531	0.145354	-0.23183	1.33513	1.3574	1.65696	1.17508	1.9756	2.22535
	Gzmc	0.366664	0.0557063	-0.282498	-0.157287	0.0750331	-0.0576178	-1.34917	-1.26751	0.730165	0.383148	0.515228	0.655681	2.61032	2.57963	2.04515	2.64178	1.50156	1.51235	0.663681	0.53936	1.21255	1.05965	1.47527	1.54922
	Gzmd	2.58629	2.32943	2.18451	-3.85146	-3.5634	0.314626	-3.49739	-3.6014	-3.00897	2.81411	2.77643	3.41927	5.45241	6.53343	-1.77319	3.29333	5.53666	5.15195	4.83301	4.77368	4.89306	4.79863	3.23679	2.28775
	Gzme	0.900517	-0.443886	0.156998	-0.215227	0.300944	-0.699346	0.541722	0.166988	0.93551	1.07727	1.3277	1.35785	5.15907	5.43233	2.40612	2.46911	3.91069	4.0968	3.01016	2.79555	3.37755	3.06962	3.10384	3.45929
	Gzmf	1.62796	-0.202643	-1.14516	-0.448325	-0.618757	0.786923	-0.575873	-0.732743	1.08583	1.90323	1.80655	1.89802	5.84186	5.669	2.09185	2.44758	4.33829	4.3646	3.73767	3.87476	4.01822	3.6891	4.23991	4.2738
	Gzmg	0.732699	1.65524	2.51014	1.34428	-0.511413	-5.73094	0.674244	-1.03953	2.03467	2.52294	2.52501	2.83891	7.63338	7.49907	5.4417	3.91891	5.78625	5.45708	4.7445	4.54261	4.81502	4.92958	5.01831	5.05398
	Itgb2	0.0051928	-0.0952763	-0.0961131	0.0179562	0.089762	0.0784784	-0.189209	-0.286833	0.404144	0.395529	-0.174812	0.0274012	1.69914	1.58948	1.51775	1.26816	1.16857	1.14891	1.36479	1.22208	1.96135	1.84447	1.2027	1.4467
	Itgal	-0.350964	-0.366665	-0.74161	0.188886	0.56774	0.702612	-1.60196	-1.40062	-1.15407	0.303293	-1.96431	-1.43294	1.85273	1.84791	1.48132	1.50506	1.23926	1.57337	1.79374	1.64685	1.99672	2.20198	1.494	1.44738
	Icam1	-1.00453	0.677237	0.557101	-1.03476	0.583157	0.221792	2.35104	1.71474	2.34313	0.405108	-0.514094	0.950784	3.22753	3.2539	2.9543	3.18907	2.06853	2.1807	2.11711	2.66059	3.60868	3.70101	2.76672	3.34529
	Itgam	0.144907	0.423162	-0.423523	-0.55335	0.260019	0.148785	-0.223774	-0.102998	0.432219	0.296422	-0.0448759	0.0573066	1.14755	1.30227	1.04242	1.22364	1.26257	1.32102	1.14675	1.0615	1.46258	1.47494	1.02112	0.778604
	Cd14	-0.0953901	0.890649	-0.132988	-0.0991407	0.431427	-0.994557	0.49898	-0.109761	-1.06056	0.0274931	-1.22366	-0.222174	2.1691	2.00256	1.61045	2.43159	0.968477	0.00813389	0.569735	0.507928	1.48792	1.83921	1.95383	2.43802
	Cd163	-0.699368	-0.266758	0.850335	0.522248	0.00977905	-0.416236	0.0148928	0.042011	-0.174363	0.419053	-1.08187	-0.977758	1.76321	1.56909	3.22138	2.9439	1.80508	1.56247	1.71996	1.2353	2.20889	1.92383	1.246	1.18846
	Cd38	0.147524	-0.0492063	-0.0114339	-0.172133	0.115926	-0.0306759	5.65326	0.0779261	0.670353	0.0652653	0.649314	-0.106275	7.37963	7.73379	7.90992	7.46953	7.08835	6.78968	6.92265	6.96359	7.57717	7.69991	6.18061	5.91945
	Lcn2	2.54021	2.74836	-3.85034	-4.01104	0.887766	1.68504	-3.65697	1.71229	-3.16855	-3.77364	-3.18959	-3.94518	5.43595	5.43416	3.17926	2.18399	3.26067	2.17686	1.09828	0.96407	2.70831	3.13418	3.39244	3.19006
	Csf1r	0.147524	-0.0492063	-0.0114339	-0.172133	0.115926	-0.0306759	0.181935	0.0779261	0.670353	0.0652653	0.649314	-0.106275	6.05393	6.26758	6.6768	6.02532	6.0923	0.454757	0.0555699	-0.153244	0.664782	5.76307	5.41244	0.839806
	Cxcl10	-0.47637	-1.59488	0.200818	0.524953	0.844496	0.500983	0.301362	0.439398	0.21055	0.202046	0.208548	0.0329046	1.70215	2.04829	-1.62915	-1.40763	1.18162	0.799715	2.03498	1.96038	1.81449	1.46482	2.23754	2.26854
	Ccl8	-1.54259	-1.73932	3.59602	-1.86225	-1.57419	3.12233	3.66602	2.40925	-1.01976	-1.62485	-1.0408	2.53784	6.63875	6.08057	9.07526	8.33335	-1.1829	-1.23536	5.23813	4.45815	5.23885	4.11056	5.29633	6.52571
	Il16	3.45184	-1.83491	-1.79714	-1.95784	3.95444	-1.81638	-1.60377	-1.70778	-1.11535	2.57098	-1.13639	-1.89198	5.39401	4.78397	0.120424	0.0660867	-1.2785	-1.33095	3.62308	4.71674	4.52411	3.98184	5.02047	5.67299
	Included in Figure 3G
	Included in Expanded View Figure EV3B
