# Supplementary material for: A novel strategy to generate immunocytokines with activity-on-demand using small molecule inhibitors
Source: EMBO Mol Med. 2024 Mar 6;16(4):18. doi: 10.1038/s44321-024-00034-0 (PMC11018789; doi:10.1038/s44321-024-00034-0)
Supplement: Supplementary file 5 — Source Data Fig. 4 [file 44321_2024_34_MOESM5_ESM.zip]

Archive with 106 entries (100 files):
- Figure 4/
- Figure 4/.DS_Store
- __MACOSX/Figure 4/._.DS_Store
- Figure 4/4E/
- Figure 4/4B/
- Figure 4/4D/
- Figure 4/4A/
- Figure 4/4F/
- Figure 4/4E/Spleen data.xlsx
- __MACOSX/Figure 4/4E/._Spleen data.xlsx
- Figure 4/4B/IL12 48h_2.fcs
- __MACOSX/Figure 4/4B/._IL12 48h_2.fcs
- Figure 4/4B/Combo 3h_2.fcs
- __MACOSX/Figure 4/4B/._Combo 3h_2.fcs
- Figure 4/4B/Combo 30min_3.fcs
- __MACOSX/Figure 4/4B/._Combo 30min_3.fcs
- Figure 4/4B/Combo 30min_2.fcs
- __MACOSX/Figure 4/4B/._Combo 30min_2.fcs
- Figure 4/4B/Combo 3h_3.fcs
- __MACOSX/Figure 4/4B/._Combo 3h_3.fcs
- Figure 4/4B/IL12 48h_3.fcs
- __MACOSX/Figure 4/4B/._IL12 48h_3.fcs
- Figure 4/4B/IL12 48h_1.fcs
- __MACOSX/Figure 4/4B/._IL12 48h_1.fcs
- Figure 4/4B/Combo 3h_1.fcs
- __MACOSX/Figure 4/4B/._Combo 3h_1.fcs
- Figure 4/4B/Combo 30min_1.fcs
- __MACOSX/Figure 4/4B/._Combo 30min_1.fcs
- Figure 4/4B/Combo 1h_1.fcs
- __MACOSX/Figure 4/4B/._Combo 1h_1.fcs
- Figure 4/4B/.DS_Store
- __MACOSX/Figure 4/4B/._.DS_Store
- Figure 4/4B/IL12 6h_1.fcs
- __MACOSX/Figure 4/4B/._IL12 6h_1.fcs
- Figure 4/4B/Combo 1h_2.fcs
- __MACOSX/Figure 4/4B/._Combo 1h_2.fcs
- Figure 4/4B/IL12 6h_3.fcs
- __MACOSX/Figure 4/4B/._IL12 6h_3.fcs
- Figure 4/4B/IL12 6h_2.fcs
- __MACOSX/Figure 4/4B/._IL12 6h_2.fcs
- Figure 4/4B/Combo 1h_3.fcs
- __MACOSX/Figure 4/4B/._Combo 1h_3.fcs
- Figure 4/4B/Combo 48h_1.fcs
- __MACOSX/Figure 4/4B/._Combo 48h_1.fcs
- Figure 4/4B/Combo 48h_2.fcs
- __MACOSX/Figure 4/4B/._Combo 48h_2.fcs
- Figure 4/4B/Combo 48h_3.fcs
- __MACOSX/Figure 4/4B/._Combo 48h_3.fcs
- Figure 4/4B/IL12 30min_3.fcs
- __MACOSX/Figure 4/4B/._IL12 30min_3.fcs
- Figure 4/4B/IL12 30min_2.fcs
- __MACOSX/Figure 4/4B/._IL12 30min_2.fcs
- Figure 4/4B/IL12 30min_1.fcs
- __MACOSX/Figure 4/4B/._IL12 30min_1.fcs
- Figure 4/4B/IL12 24h_3.fcs
- __MACOSX/Figure 4/4B/._IL12 24h_3.fcs
- Figure 4/4B/IL12 24h_2.fcs
- __MACOSX/Figure 4/4B/._IL12 24h_2.fcs
- Figure 4/4B/IL12 24h_1.fcs
- __MACOSX/Figure 4/4B/._IL12 24h_1.fcs
- Figure 4/4B/IL12 3h_3.fcs
- __MACOSX/Figure 4/4B/._IL12 3h_3.fcs
- Figure 4/4B/Combo 24h_1.fcs
- __MACOSX/Figure 4/4B/._Combo 24h_1.fcs
- Figure 4/4B/IL12 3h_2.fcs
- __MACOSX/Figure 4/4B/._IL12 3h_2.fcs
- Figure 4/4B/Combo 24h_3.fcs
- __MACOSX/Figure 4/4B/._Combo 24h_3.fcs
- Figure 4/4B/Combo 24h_2.fcs
- __MACOSX/Figure 4/4B/._Combo 24h_2.fcs
- Figure 4/4B/IL12 3h_1.fcs
- __MACOSX/Figure 4/4B/._IL12 3h_1.fcs
- Figure 4/4B/Combo 6h_1.fcs
- __MACOSX/Figure 4/4B/._Combo 6h_1.fcs
- Figure 4/4B/Time 0_1.fcs
- __MACOSX/Figure 4/4B/._Time 0_1.fcs
- Figure 4/4B/IL12 1h_1.fcs
- __MACOSX/Figure 4/4B/._IL12 1h_1.fcs
- Figure 4/4B/Combo 6h_2.fcs
- __MACOSX/Figure 4/4B/._Combo 6h_2.fcs
- Figure 4/4B/IL12 1h_3.fcs
- __MACOSX/Figure 4/4B/._IL12 1h_3.fcs
- Figure 4/4B/Time 0_2.fcs
- __MACOSX/Figure 4/4B/._Time 0_2.fcs
- Figure 4/4B/Time 0_3.fcs
- __MACOSX/Figure 4/4B/._Time 0_3.fcs
- Figure 4/4B/IL12 1h_2.fcs
- __MACOSX/Figure 4/4B/._IL12 1h_2.fcs
- Figure 4/4B/Combo 6h_3.fcs
- __MACOSX/Figure 4/4B/._Combo 6h_3.fcs
- Figure 4/4D/.DS_Store
- __MACOSX/Figure 4/4D/._.DS_Store
- Figure 4/4D/Blood analysis.xlsx
- __MACOSX/Figure 4/4D/._Blood analysis.xlsx
- Figure 4/4A/Plasma levels interferon gamma.xlsx
- __MACOSX/Figure 4/4A/._Plasma levels interferon gamma.xlsx
- Figure 4/4F/.DS_Store
- __MACOSX/Figure 4/4F/._.DS_Store
- Figure 4/4F/L19-mIL12_spleen_bar 250┬╡m.tif
- __MACOSX/Figure 4/4F/._L19-mIL12_spleen_bar 250┬╡m.tif
- Figure 4/4F/Ruxolitinib_spleen_bar 250┬╡m.tif
- __MACOSX/Figure 4/4F/._Ruxolitinib_spleen_bar 250┬╡m.tif
- Figure 4/4F/Ruxo + L19-mIL12_spleen_bar 250┬╡m.tif
- __MACOSX/Figure 4/4F/._Ruxo + L19-mIL12_spleen_bar 250┬╡m.tif
- Figure 4/4F/Saline_spleen_bar 250┬╡m.tif
- __MACOSX/Figure 4/4F/._Saline_spleen_bar 250┬╡m.tif
