# Supplementary material for: A novel strategy to generate immunocytokines with activity-on-demand using small molecule inhibitors
Source: EMBO Mol Med. 2024 Mar 6;16(4):18. doi: 10.1038/s44321-024-00034-0 (PMC11018789; doi:10.1038/s44321-024-00034-0)
Supplement: Supplementary file 5 — Source Data Fig. 4 [file 44321_2024_34_MOESM5_ESM.zip › Figure 4/4E/Spleen data.xlsx]

## Sheet: Sheet1
		Saline	Ruxolitinib	L19-mIL12 (1.2mg/kg)	Ruxo + L19-mIL12 (1.2mg/kg)
		70	132	273	159
		110	70	210	169
		80	70	200	139
		100	110	180	163
		110	105	220	183
