# Supplementary material for: A novel strategy to generate immunocytokines with activity-on-demand using small molecule inhibitors
Source: EMBO Mol Med. 2024 Mar 6;16(4):18. doi: 10.1038/s44321-024-00034-0 (PMC11018789; doi:10.1038/s44321-024-00034-0)
Supplement: Supplementary file 5 — Source Data Fig. 4 [file 44321_2024_34_MOESM5_ESM.zip › Figure 4/4D/Blood analysis.xlsx]

## Sheet: Sheet1
		Saline			Ruxolitinib			L19-mIL12			Combo
	Erythrocytes*	10040	10210	8960	10360	9200	9290	3550	5070	4490	5790	5560	5660
	Lymphocytes*	6.52	4.13	2.11	6.76	3.55	4.04	2.46	3.02	2.92	2.4	1.86	2.3
	Monocytes*	0.48	0.52	0.06	0.08	0.28	0.71	0.18	0.23	0.97	0.42	0.37	0.28
	Neutrophils*	0.8	1.1	0.56	0.84	0.85	1.67	0.88	0.53	0.97	0.66	0.79	0.61
	*10^3 cells/microliter of blood
