# Supplementary material for: A novel strategy to generate immunocytokines with activity-on-demand using small molecule inhibitors
Source: EMBO Mol Med. 2024 Mar 6;16(4):18. doi: 10.1038/s44321-024-00034-0 (PMC11018789; doi:10.1038/s44321-024-00034-0)
Supplement: Supplementary file 5 — Source Data Fig. 4 [file 44321_2024_34_MOESM5_ESM.zip › Figure 4/4A/Plasma levels interferon gamma.xlsx]

## Sheet: Sheet1
		Data expressed as pg/mL			Data expressed as pg/mL
	Time after injection	L19-mIL12 (1.2mg/kg)			Ruxo + L19-mIL12 (1.2mg/kg)
	0	100	90	53.3	0	0	0	0	0	0
	30min	809.888	693.284	1215.67	0	0	0	0	0	0
	1h	2400.37	875.187	1812.69	0	0	0	0	0	0
	3h	949.813	954.478	1052.42	0	0	0	0	0	0
	6h	1234.33	1038.43	935.821	76.6653	114.37	0	0	0	1.25681
	24h	5669.96	6392.91	4979.66	7361.96	7713.87	3017.6	2831.17	5943.86	5935.48
	48h	16901.3	16458.2	46295	44000	42267.7	29833.7	30602.4	31687.5	31637.2
