# Supplementary material for: A novel strategy to generate immunocytokines with activity-on-demand using small molecule inhibitors
Source: EMBO Mol Med. 2024 Mar 6;16(4):18. doi: 10.1038/s44321-024-00034-0 (PMC11018789; doi:10.1038/s44321-024-00034-0)
Supplement: Supplementary file 6 — Source Data Fig. 5 [file 44321_2024_34_MOESM6_ESM.zip]

Archive with 22 entries (18 files):
- Figure 5/
- Figure 5/5A/
- Figure 5/.DS_Store
- __MACOSX/Figure 5/._.DS_Store
- Figure 5/5C/
- Figure 5/5B/
- Figure 5/5A/L19-mIL12_overview_bar 1mm.tif
- __MACOSX/Figure 5/5A/._L19-mIL12_overview_bar 1mm.tif
- Figure 5/5A/Ruxo + L19-mIL12_detail_bar 250┬╡m.tif
- __MACOSX/Figure 5/5A/._Ruxo + L19-mIL12_detail_bar 250┬╡m.tif
- Figure 5/5A/L19-mIL12_detail_bar 250┬╡m.tif
- __MACOSX/Figure 5/5A/._L19-mIL12_detail_bar 250┬╡m.tif
- Figure 5/5A/Ruxo + L19-mIL12_overview_bar 1mm.tif
- __MACOSX/Figure 5/5A/._Ruxo + L19-mIL12_overview_bar 1mm.tif
- Figure 5/5A/Saline_overview_bar 1mm.tif
- __MACOSX/Figure 5/5A/._Saline_overview_bar 1mm.tif
- Figure 5/5A/Saline_detail_bar 250┬╡m.tif
- __MACOSX/Figure 5/5A/._Saline_detail_bar 250┬╡m.tif
- Figure 5/5C/Liver enzymes in plasma.xlsx
- __MACOSX/Figure 5/5C/._Liver enzymes in plasma.xlsx
- Figure 5/5B/Quantitative Scoring Liver.xlsx
- __MACOSX/Figure 5/5B/._Quantitative Scoring Liver.xlsx
