# Supplementary material for: A novel strategy to generate immunocytokines with activity-on-demand using small molecule inhibitors
Source: EMBO Mol Med. 2024 Mar 6;16(4):18. doi: 10.1038/s44321-024-00034-0 (PMC11018789; doi:10.1038/s44321-024-00034-0)
Supplement: Supplementary file 6 — Source Data Fig. 5 [file 44321_2024_34_MOESM6_ESM.zip › Figure 5/5C/Liver enzymes in plasma.xlsx]

## Sheet: Sheet1
	Parameter	Saline					Ruxolitinib					L19-mIL12 (1.2mg/kg)					Ruxo + L19-mIL12 (1.2mg/kg)
	AST	191	253	203	108	189	126	197	340	90	45	985	568	990	531	585	556	539	522	495	369
	ALT	38	74	25	63	36	27	23	37	30	15	563	166	164	177	195	229	88	174	165	123
	Data expressed as IU/L
