# Supplementary material for: A novel strategy to generate immunocytokines with activity-on-demand using small molecule inhibitors
Source: EMBO Mol Med. 2024 Mar 6;16(4):18. doi: 10.1038/s44321-024-00034-0 (PMC11018789; doi:10.1038/s44321-024-00034-0)
Supplement: Supplementary file 6 — Source Data Fig. 5 [file 44321_2024_34_MOESM6_ESM.zip › Figure 5/5B/Quantitative Scoring Liver.xlsx]

## Sheet: Liver quantitative scoring
		Saline			Ruxolitinib			L19-mIL12			Ruxo + L19-mIL12
	Coagulation necrosis	0	0	0	1	0	0	2	2	1	1	1	1
	Single cell necrosis	0	0.5	0.5	1	0.5	0.5	1	2	2	1	1	1
	Lobular infiltrates	0	0.5	0.5	1	0.5	0.5	2	1.5	1	1.5	1	1
	Portal infiltrates	0	0	0	0	0	0	2	1.5	1	1.5	1	1
	Vacuolar changes in hepatocytes	0	0	0	0	0	0	1	2	1	0	0	0
	Cumulative score	0	1	1	3	1	1	8	9	6	5	4	4
	Included in Figure 5B
	Included in Expanded View Figure EV4A
