# Supplementary material for: A novel strategy to generate immunocytokines with activity-on-demand using small molecule inhibitors
Source: EMBO Mol Med. 2024 Mar 6;16(4):18. doi: 10.1038/s44321-024-00034-0 (PMC11018789; doi:10.1038/s44321-024-00034-0)
Supplement: Supplementary file 7 — Source Data Fig. 6 [file 44321_2024_34_MOESM7_ESM.zip]

Archive with 33 entries (26 files):
- Figure 6/
- Figure 6/6F/
- Figure 6/6A/
- Figure 6/6G/
- Figure 6/.DS_Store
- __MACOSX/Figure 6/._.DS_Store
- Figure 6/6E/
- Figure 6/6D/
- Figure 6/6B-C/
- Figure 6/6F/Quantitative Scoring Liver.xlsx
- __MACOSX/Figure 6/6F/._Quantitative Scoring Liver.xlsx
- Figure 6/6A/.DS_Store
- __MACOSX/Figure 6/6A/._.DS_Store
- Figure 6/6A/L19-mIL12 levels plasma.xlsx
- __MACOSX/Figure 6/6A/._L19-mIL12 levels plasma.xlsx
- Figure 6/6G/Ruxo + L19-mIL12_detail_20x_bar 100┬╡m.tif
- __MACOSX/Figure 6/6G/._Ruxo + L19-mIL12_detail_20x_bar 100┬╡m.tif
- Figure 6/6G/Saline_overview 7x_bar 500┬╡m.tif
- __MACOSX/Figure 6/6G/._Saline_overview 7x_bar 500┬╡m.tif
- Figure 6/6G/L19-mIL12_overview 7x_bar 500┬╡m.tif
- __MACOSX/Figure 6/6G/._L19-mIL12_overview 7x_bar 500┬╡m.tif
- Figure 6/6G/L19-mIL12_detail_20x_bar 100┬╡m.tif
- __MACOSX/Figure 6/6G/._L19-mIL12_detail_20x_bar 100┬╡m.tif
- Figure 6/6G/Saline_detail_20x_bar 100┬╡m.tif
- __MACOSX/Figure 6/6G/._Saline_detail_20x_bar 100┬╡m.tif
- Figure 6/6G/Ruxo + L19-mIL12_overview 7x_bar 500┬╡m.tif
- __MACOSX/Figure 6/6G/._Ruxo + L19-mIL12_overview 7x_bar 500┬╡m.tif
- Figure 6/6E/Spleen data.xlsx
- __MACOSX/Figure 6/6E/._Spleen data.xlsx
- Figure 6/6D/Plasma levels interferon gamma.xlsx
- __MACOSX/Figure 6/6D/._Plasma levels interferon gamma.xlsx
- Figure 6/6B-C/Tumor Volumes and Body Weight Loss.xlsx
- __MACOSX/Figure 6/6B-C/._Tumor Volumes and Body Weight Loss.xlsx
