# Supplementary material for: A novel strategy to generate immunocytokines with activity-on-demand using small molecule inhibitors
Source: EMBO Mol Med. 2024 Mar 6;16(4):18. doi: 10.1038/s44321-024-00034-0 (PMC11018789; doi:10.1038/s44321-024-00034-0)
Supplement: Supplementary file 7 — Source Data Fig. 6 [file 44321_2024_34_MOESM7_ESM.zip › Figure 6/6F/Quantitative Scoring Liver.xlsx]

## Sheet: Liver quantitative scoring
			Saline			Ruxolitinib			L19-mIL12			Ruxo + L19-mIL12
		Coagulation necrosis	0.5	0	0	0	0	0	2	2	2	0	0	0
		Single cell necrosis	1	0.5	1	0.5	0.5	0.5	1	1	1	1	1	1
		Lobular infiltrates	0.5	2	0	0	1	0.5	2	3	2	1	1.5	1
		Portal infiltrates	0.5	0	0	0	0	0	2	3	2	2	2	2
		Vacuolar changes in hepatocytes	0	0	0	0	0	0	0	0	0	0	0	0
		Cumulative score	2.5	2.5	1	0.5	1.5	1	7	9	7	4	4.5	4
		Included in Figure 6F
		Included in Expanded View Figure EV5A
