# Supplementary material for: A novel strategy to generate immunocytokines with activity-on-demand using small molecule inhibitors
Source: EMBO Mol Med. 2024 Mar 6;16(4):18. doi: 10.1038/s44321-024-00034-0 (PMC11018789; doi:10.1038/s44321-024-00034-0)
Supplement: Supplementary file 7 — Source Data Fig. 6 [file 44321_2024_34_MOESM7_ESM.zip › Figure 6/6A/L19-mIL12 levels plasma.xlsx]

## Sheet: Sheet1
	Time after injection	L19-mIL12 (ng/mL)
	10min	14800	10310	12780
	30min	5326.37	12355.9	14037.8
	1h	4548.34	10954.4	6742
	3h	5163.41	10550.4	8277.24
	6h	2362.23	7667.95	9557.42
	24h	0	1733.09	1041.76
	48h	0	0	0
