# Supplementary material for: A novel strategy to generate immunocytokines with activity-on-demand using small molecule inhibitors
Source: EMBO Mol Med. 2024 Mar 6;16(4):18. doi: 10.1038/s44321-024-00034-0 (PMC11018789; doi:10.1038/s44321-024-00034-0)
Supplement: Supplementary file 7 — Source Data Fig. 6 [file 44321_2024_34_MOESM7_ESM.zip › Figure 6/6E/Spleen data.xlsx]

## Sheet: Sheet1
	Data expressed in milligrams (mg)
	Saline	Ruxolitinib	L19-mIL12	Ruxo + L19-mIL12
	80	80	310	135
	70	80	285	170
	70	70	290	155
