# Supplementary material for: A novel strategy to generate immunocytokines with activity-on-demand using small molecule inhibitors
Source: EMBO Mol Med. 2024 Mar 6;16(4):18. doi: 10.1038/s44321-024-00034-0 (PMC11018789; doi:10.1038/s44321-024-00034-0)
Supplement: Supplementary file 7 — Source Data Fig. 6 [file 44321_2024_34_MOESM7_ESM.zip › Figure 6/6D/Plasma levels interferon gamma.xlsx]

## Sheet: Sheet1
		Data expressed as pg/mL				Data expressed as pg/mL
	Time after injection	L19-mIL12 (1.2mg/kg)				Ruxo + L19-mIL12 (1.2mg/kg)
	0	0	0	0		0	0	0	0	0	0
	30min	879	723.6	1148.71		0	0	0	0	0	0
	1h	1400.37	875.187	1812.69		0	0	0	0	0	0
	3h	999.4	1044.3	1082.15		0	0	0	0	0	0
	8h	818.316	871.492	1106.84	1036.93	0	0	0	0	0	1.023
	24h	4935.5	4759.23	3594.29	3414.08	884.293	839.98	167.405	142.787
