# Supplementary material for: A novel strategy to generate immunocytokines with activity-on-demand using small molecule inhibitors
Source: EMBO Mol Med. 2024 Mar 6;16(4):18. doi: 10.1038/s44321-024-00034-0 (PMC11018789; doi:10.1038/s44321-024-00034-0)
Supplement: Supplementary file 7 — Source Data Fig. 6 [file 44321_2024_34_MOESM7_ESM.zip › Figure 6/6B-C/Tumor Volumes and Body Weight Loss.xlsx]

## Sheet: Panel B
	Tumor volume expressed in mm^3
	Days after tumor implantation	Saline					Ruxolitinib (75mg/kg)					L19-mIL12 (1.2mg/kg)							Ruxo + L19-mIL12 (1.2mg/kg)
	6	41.5	70	109.4	169	108.8	70	148.1	128.8	150.4	126	58.7	109.4	126	131.4	145.9	154.2	185	49.7	52.9	121.8	166.6	136.9	113.4	178.9
	7	32.7	123.6	110.4	169	147.5	152.5	101.1	133	201.6	194.2	91	115.2	139.3	176.2	149.5	233.3	235.2	89.2	97.5	108.1	232.7	152.6	106	278.7
	8	42.5	140.4	169.2	233.9	151.6	180.9	156.3	136.5	215.6	207.1	106.7	110.4	102.3	139.5	139.3	190.8	262.8	93.8	78	131.2	196.5	124.9	78.8	257.4
	9	41.6	178	211	285.4	161.2	199.8	158.8	166.1	281.6	249.2	91	144	128.4	144	132.6	158.8	231.2	77.2	83.1	138.9	196	161.8	84.3	242.5
	10	56.4	162	323.5	428.5	158.4	238.1	194.1	164.8	296.4	335.2	72.9	87.5	80	90	83.2	98.8	153.7	98.7	39.2	120.7	158.4	70.8	92.5	189
	11	138.9	211.3	286.9	445.4	200	300	225.4	390.8	423.2	414.2	79	77	62.8	113.7	75	97.5	182.2	69.3	45.3	108.2	174.9	75	68.9	145.6
	12	359.4	523.3	372	520	265.7	401.5	553.5	690.2	594.1	772.8	75.1	75.9	60.3	98.3	77.5	84.1	141.1	71.9	40	98.3	149.7	69.6	57.3	110.4
	13	763.4	679.2	732.7	562.3	461	612.9	570.8		820	916.2	65.8	55.5	42.3	78.8	36.5	55.5	111.9	42.3	38.4	70.2	121	49	54	146.4
	14				899.3	678.1	859.6	663.3		999		65.8		14.9	36.8	41.6	38.8		28.9	36.8	63.8	153	61.3	45.2	129
	15											61.1		17.1	44.1	33.6	61.2		34.4	34.2	61.1	126.7	65.2	45	130
	16											61.1		34.4	50.3	36.1	70.3		29.7	39.7	61.1	122.4	66.8	47	123.3
	17											48.4		34.7	46.5	61.1	72.8		39.8	31	56.3	152.6	78.2	52	110
	18											32.5		36.5	46.5	58.2	70		44.5	27.9	53.7	124.9	79	54.8	101
	19											32.5		35.7	44.4	58.2	70		48.4	27.9	52.3	98.8	82.4	66.6	89.3
	20											30.8		20.1	46.5	40.8	90.4		48.4	28.9	64.1	137.3	84	69.1	98
	21											37.5		25.9	62.2	69.6	105.9		102.1	29.6	110.5	53.7	93.2	70	105.3
	22											58.1		43.6	75	108.1	127.8		139.2	42.6	110.5	55.7	102	90	121.1
	23											63.8		44.1	99.7	130	154.2		192.2	44.5	114.4	63.5	106.2	99.5	178.6
	24											80		106	150	200	220		202.2	100.2	130	103	123	120	193.5
	25											103		150.2	210	250.2	220.2		250	120	180	120	162	132.9	253.3
	26											130		200	230	310	291		310	200	200	200	204.3	150.3	303.2

## Sheet: Panel C
	Body weight loss (expressed as % over day 6)
	Days after tumor implantation	Saline					Ruxolitinib (75mg/kg)					L19-mIL12 (1.2mg/kg)							Ruxo + L19-mIL12 (1.2mg/kg)
	6	0	0	0	0	0	0	0	0	0	0	0	0	0	0	0	0	0	0	0	0	0	0	0	0
	7	3.2	7.4	2.1	-1	1.4	3.6	2.4	3.4	7	2.4	2.7	7.4	1.4	1.8	-0.8	4	3	1	3.5	7.8	1.8	2.1	5.4	6
	8	3.8	5.2	-1.6	-2.1	0.3	0	-4.5	3.4	2.7	1.3	2.2	6.8	3.2	-0.3	0.8	2.4	3.6	1.5	4.7	3.7	-0.8	-1.1	2.5	3.4
	9	2.6	3.5	-3.2	-4.2	-1.4	0.5	1.3	3.9	0.5	-0.8	0.5	6.8	-0.9	-1.8	-1.8	-0.3	-0.5	-1	5.3	0.9	-0.8	-2.1	2.5	-0.3
	10	3.2	3.5	-1.6	-2.1	1.4	0.5	2.4	6.7	1.6	0.3	-2.7	2.5	-2	-3.9	-4.5	-0.3	-3	-3.6	1.8	4.3	1.8	0.5	5.4	1.9
	11	3.2	1.9	-2.1	-1	1.4	-0.5	0.8	4.5	1.1	-0.3	-7.6	-4.6	-2.6	-5	-6.6	-1.9	-4.6	-4.1	0	-1.4	-1.8	-0.5	4.2	0.8
	12	1.4	1.4	-3.2	-1	1.9	2.6	2.4	8.4	3.2	2.9	-7.6	-7.4	-4.9	-6.6	-7.1	-4	-5.6	-4.1	0	-2	0.3	-1.6	4.2	-0.3
	13	4.3	2.5	-1.6	-1	2.5	1.6	3.9		4.9	6	-7.1	-11.5	-6	-8.7	-9.7	-5.1	-10.6	0	-0.6	0	0.3	-3.2	7.6	2.9
	14				1	6.3	1.6	3.9		1.6		-8.7		-7.7	-10.8	-10.8	-5.6		-2.5	0.6	1	-2.3	0.3	2	0
	15											-7.6		-7.2	-10.2	-10.8	-6.2		-4.6	-1.8	-0.3	-1.8	-1.3	-0.8	-1.2
	16											-6		-4.9	-6.6	-4.5	-4.6		0	-2.9	-0.3	-3.8	0.3	3.1	0.6
	17											2.2		-2.6	-3.4	-1.3	1.3		2.5	-1.8	1	-0.3	0	5.4	2.6
	18											5.4		0.9	-0.3	1.8	4.6		3.6	1.2	1.2	2.3	4	7	2.3
	19											7.1		3.7	1.8	3.9	6.2		5.1	3.5	2	4.8	4.1	8.2	6.1
	20											8.2		4.3	1.3	5	6.7		5.6	6.4	3	4.3	2.1	8.2	5.4
	21											4.3		2.6	0.3	4.5	4.6		3	5.3	2.4	3.3	4.2	6.5	4.3
	22											4.9		4.3	2.9	5	7.2		5.6	6.4	6.1	3.8	3.5	7	3.7
	23											4.3		3.7	3.9	6.6	6.7		5.1	6.4	5.4	4.3	3.3	6.5	5.1
	24											4		4	4	6	7		5	6	4.3	4	3.9	6	5.1
	25											4		4	4	6	7		5	6	5	4	4.2	6	6.6
	26											4		4	4	6	7		5	6	5.3	4	4.8	6	6.2
